# Supplementary material for: First insights into the prevalence, genetic characteristics, and pathogenicity of Bacillus cereus from generations worldwide
Source: mSphere. 2024 Oct 23;9(11):e00702-24. doi: 10.1128/msphere.00702-24 (PMC11580406; doi:10.1128/msphere.00702-24)
Supplement: Supplemental tables — Tables S1 to S8. [file msphere.00702-24-s0002.xlsx]

## Sheet: Content
Additional Tables
Contents
Table 1. Bacillus cereus strains sequenced in this study (n = 37).
Table 2. Publicly available Bacillus cereus genomes obtained from NCBI used in this study (n = 1,246).
Table 3. The background of 191 Bacillus cereus isolates used for downstream analysis.
Table 4. The pairwise snp distances of 191 B. cereus isolates.
Table 5. The positive virulence genes in 191 B. cereus isolates.
Table 6. The positive biofilm genes in 191 B. cereus isolates.
Table 7. The positive ARGs in 191 B. cereus isolates.
Table 8. The positive ISs in 191 B. cereus isolates.

## Sheet: Table 1
Supplemental Table 1. Bacillus cereus strains sequenced in this study (n = 37).
			QUAST v4.5 Assembly Statistics																					CheckM v1.1.3 Statistics			FastANI v. 1.0	BTyper3 v3.1.1 Results	GTDB-Tk v. 1.3.0/GTDB R95 Taxonomic Classification
Strain	NCBI BioSample Accession	NCBI Project Accession	# contigs (>= 0 bp)	# contigs (>= 1000 bp)	# contigs (>= 5000 bp)	# contigs (>= 10000 bp)	# contigs (>= 25000 bp)	# contigs (>= 50000 bp)	Total length (>= 0 bp)	Total length (>= 1000 bp)	Total length (>= 5000 bp)	Total length (>= 10000 bp)	Total length (>= 25000 bp)	Total length (>= 50000 bp)	# contigs	Largest contig	Total length	GC (%)	N50	N75	L50	L75	# N's per 100 kbp	Marker lineage	Completeness	Contamination	Closest 2019 Species Type Strain (ANI)c	BTyper3 Final Taxon Names	GTDB-Tk Classification
BY10_3LC		30	26	19	16	13	12	5271174	5268147	5249880	5227066	5171944	5123614	30	1314655	5271174	35.12	680105	562182	3	5	16.66	g__Bacillus (UID902)	99.12	0.31	bacillus cereus ATCC 14579 TYPE STRAIN (98.8765)	Bacillus cereus	d__Bacteria;p__Firmicutes;c__Bacilli;o__Bacillales;f__Bacillaceae_G;g__Bacillus_A;s__Bacillus_A cereus
BY11_3LC		34	27	24	21	19	17	5383348	5378898	5369427	5349485	5318835	5237785	34	1121970	5383348	35.07	571370	223489	3	8	15.01	g__Bacillus (UID902)	99.01	0	bacillus cereus ATCC 14581 TYPE STRAIN (98.8775)	Bacillus cereus	d__Bacteria;p__Firmicutes;c__Bacilli;o__Bacillales;f__Bacillaceae_G;g__Bacillus_A;s__Bacillus_A cereus
BY110LC		54	47	37	31	26	25	5619881	5615702	5592781	5548238	5472205	5423999	54	590097	5619881	35.02	242229	174043	7	14	20.43	g__Bacillus (UID902)	99.12	0.26	bacillus cereus ATCC 14582 TYPE STRAIN (98.7126)	Bacillus cereus	d__Bacteria;p__Firmicutes;c__Bacilli;o__Bacillales;f__Bacillaceae_G;g__Bacillus_A;s__Bacillus_A cereus
BY114LC		197	97	40	36	31	25	5626799	5553457	5450113	5421642	5348190	5113338	197	409615	5626799	35.04	220291	159564	9	17	19.41	g__Bacillus (UID902)	99.02	0.31	bacillus cereus ATCC 14583 TYPE STRAIN (98.8849)	Bacillus cereus	d__Bacteria;p__Firmicutes;c__Bacilli;o__Bacillales;f__Bacillaceae_G;g__Bacillus_A;s__Bacillus_A cereus
BY118LC		35	33	27	23	20	17	5586153	5584794	5565994	5536133	5497028	5373481	35	1024885	5586153	34.85	386589	212773	4	9	29.86	g__Bacillus (UID902)	99.18	0.49	bacillus cereus ATCC 14584 TYPE STRAIN (98.7479)	Bacillus cereus	d__Bacteria;p__Firmicutes;c__Bacilli;o__Bacillales;f__Bacillaceae_G;g__Bacillus_A;s__Bacillus_A cereus
BY12_1LC		49	43	35	29	24	21	5559282	5554748	5529743	5487014	5411699	5285912	49	588169	5559282	35.09	337125	210638	6	12	30.89	g__Bacillus (UID902)	99.02	0.38	bacillus cereus ATCC 14585 TYPE STRAIN (98.7983)	Bacillus cereus	d__Bacteria;p__Firmicutes;c__Bacilli;o__Bacillales;f__Bacillaceae_G;g__Bacillus_A;s__Bacillus_A cereus
BY132LC		40	38	30	26	21	17	5840599	5839276	5820333	5794666	5700376	5523470	40	1165106	5840599	34.82	418077	240387	5	9	12.79	g__Bacillus (UID902)	98.92	1.72	bacillus cereus ATCC 14588 TYPE STRAIN (98.6408)	Bacillus cereus	d__Bacteria;p__Firmicutes;c__Bacilli;o__Bacillales;f__Bacillaceae_G;g__Bacillus_A;s__Bacillus_A cereus
BY133LC		39	36	32	28	23	18	5565545	5563547	5549434	5519404	5439305	5230285	39	1925840	5565545	34.96	437476	194317	3	9	14.97	g__Bacillus (UID902)	99.23	0.26	bacillus cereus ATCC 14589 TYPE STRAIN (98.8111)	Bacillus cereus	d__Bacteria;p__Firmicutes;c__Bacilli;o__Bacillales;f__Bacillaceae_G;g__Bacillus_A;s__Bacillus_A cereus
BY22LC		50	44	33	28	21	20	5365474	5360895	5335731	5299719	5189112	5140909	50	1093664	5365474	35.06	594605	139906	3	9	15.71	g__Bacillus (UID902)	99.23	0.31	bacillus cereus ATCC 14590 TYPE STRAIN (98.1986)	Bacillus cereus	d__Bacteria;p__Firmicutes;c__Bacilli;o__Bacillales;f__Bacillaceae_G;g__Bacillus_A;s__Bacillus_A cereus
BY29LC		40	34	26	24	21	19	5354006	5349742	5331454	5317535	5273667	5177947	40	894965	5354006	35.02	348487	203522	5	11	25.81	g__Bacillus (UID902)	99.23	0.32	bacillus cereus ATCC 14591 TYPE STRAIN (98.0895)	Bacillus cereus	d__Bacteria;p__Firmicutes;c__Bacilli;o__Bacillales;f__Bacillaceae_G;g__Bacillus_A;s__Bacillus_A cereus
BY3_1LC		58	54	43	36	31	26	5539888	5537489	5505401	5455833	5369771	5160523	58	543444	5539888	35.08	251428	146985	8	15	17.36	g__Bacillus (UID902)	99.02	0.31	bacillus cereus ATCC 14592 TYPE STRAIN (98.8395)	Bacillus cereus	d__Bacteria;p__Firmicutes;c__Bacilli;o__Bacillales;f__Bacillaceae_G;g__Bacillus_A;s__Bacillus_A cereus
BY6_4LC		319	296	215	149	65	23	5352516	5335065	5117984	4637581	3298990	1854655	319	163385	5352516	35.12	32589	16349	44	102	36.84	g__Bacillus (UID902)	98.91	0	bacillus cereus ATCC 14593 TYPE STRAIN (98.886)	Bacillus cereus	d__Bacteria;p__Firmicutes;c__Bacilli;o__Bacillales;f__Bacillaceae_G;g__Bacillus_A;s__Bacillus_A cereus
BY8_3LC		41	35	28	23	20	19	5604162	5600476	5583705	5546963	5505910	5457706	41	1005689	5604162	34.96	606240	210426	4	9	19.79	g__Bacillus (UID902)	99.18	0.57	bacillus cereus ATCC 14594 TYPE STRAIN (98.7139)	Bacillus cereus	d__Bacteria;p__Firmicutes;c__Bacilli;o__Bacillales;f__Bacillaceae_G;g__Bacillus_A;s__Bacillus_A cereus
CB85LC		50	48	39	33	29	24	5792619	5791162	5763047	5718660	5655418	5472631	50	555133	5792619	34.83	289593	175827	7	13	18.83	g__Bacillus (UID902)	99.12	0.57	bacillus cereus ATCC 14596 TYPE STRAIN (98.7778)	Bacillus cereus	d__Bacteria;p__Firmicutes;c__Bacilli;o__Bacillales;f__Bacillaceae_G;g__Bacillus_A;s__Bacillus_A cereus
CS50LC		39	37	32	30	26	24	5622417	5621096	5609023	5595061	5524245	5428642	39	608880	5622417	34.93	351652	173251	6	12	16.36	g__Bacillus (UID902)	99.17	0.04	bacillus cereus ATCC 14597 TYPE STRAIN (98.6531)	Bacillus cereus	d__Bacteria;p__Firmicutes;c__Bacilli;o__Bacillales;f__Bacillaceae_G;g__Bacillus_A;s__Bacillus_A cereus
LD93LC		74	60	43	39	34	29	5519317	5509503	5467748	5441425	5344328	5145534	74	382640	5519317	35.15	217222	158154	10	17	28.9	g__Bacillus (UID902)	98.69	0.38	bacillus cereus ATCC 14599 TYPE STRAIN (98.8987)	Bacillus cereus	d__Bacteria;p__Firmicutes;c__Bacilli;o__Bacillales;f__Bacillaceae_G;g__Bacillus_A;s__Bacillus_A cereus
TH145_1LC		32	27	23	21	19	14	5272297	5268654	5257731	5243827	5209593	5026840	32	1413759	5272297	35.16	632703	207904	3	6	21.83	g__Bacillus (UID902)	98.96	0.31	bacillus cereus ATCC 14600 TYPE STRAIN (98.9349)	Bacillus cereus	d__Bacteria;p__Firmicutes;c__Bacilli;o__Bacillales;f__Bacillaceae_G;g__Bacillus_A;s__Bacillus_A cereus
TH145_2LC		32	28	23	20	17	14	5270156	5267512	5252051	5229263	5178616	5079570	32	1097539	5270156	35.12	594061	398148	4	6	17.67	g__Bacillus (UID902)	99.12	0.31	bacillus cereus ATCC 14601 TYPE STRAIN (98.8801)	Bacillus cereus	d__Bacteria;p__Firmicutes;c__Bacilli;o__Bacillales;f__Bacillaceae_G;g__Bacillus_A;s__Bacillus_A cereus
TH148LC		49	39	32	29	20	17	5227352	5219614	5201455	5181837	5023151	4885224	49	1072049	5227352	35.05	530828	191318	4	9	11.69	g__Bacillus (UID902)	98.92	0.36	bacillus cereus ATCC 14602 TYPE STRAIN (98.8181)	Bacillus cereus	d__Bacteria;p__Firmicutes;c__Bacilli;o__Bacillales;f__Bacillaceae_G;g__Bacillus_A;s__Bacillus_A cereus
TH156LC		73	68	53	43	39	28	5593811	5590274	5550822	5474632	5407767	4999134	73	569445	5593811	35.03	232026	112541	8	17	24.38	g__Bacillus (UID902)	99.07	0.42	bacillus cereus ATCC 14603 TYPE STRAIN (98.8641)	Bacillus cereus	d__Bacteria;p__Firmicutes;c__Bacilli;o__Bacillales;f__Bacillaceae_G;g__Bacillus_A;s__Bacillus_A cereus
TH167_1LC		81	76	56	46	36	31	5525842	5522397	5468210	5393915	5224424	5054956	81	461659	5525842	34.98	207774	119849	10	19	13.48	g__Bacillus (UID902)	99.17	0.69	bacillus cereus ATCC 14606 TYPE STRAIN (98.7612)	Bacillus cereus	d__Bacteria;p__Firmicutes;c__Bacilli;o__Bacillales;f__Bacillaceae_G;g__Bacillus_A;s__Bacillus_A cereus
TH173LC		42	24	20	17	13	11	5231465	5219213	5208634	5186722	5117455	5039876	42	1946108	5231465	35.13	859065	328535	2	5	20.53	g__Bacillus (UID902)	98.61	0.01	bacillus cereus ATCC 14607 TYPE STRAIN (98.8636)	Bacillus cereus	d__Bacteria;p__Firmicutes;c__Bacilli;o__Bacillales;f__Bacillaceae_G;g__Bacillus_A;s__Bacillus_A cereus
TH202_2LC		40	33	29	25	22	20	5376012	5371218	5359253	5330714	5286126	5201681	40	696915	5376012	35.1	422699	221029	5	10	18.36	g__Bacillus (UID902)	98.96	0.36	bacillus cereus ATCC 14608 TYPE STRAIN (98.8628)	Bacillus cereus	d__Bacteria;p__Firmicutes;c__Bacilli;o__Bacillales;f__Bacillaceae_G;g__Bacillus_A;s__Bacillus_A cereus
TH204_2LC		65	59	49	40	33	25	5679955	5675836	5642761	5583646	5483915	5187896	65	660785	5679955	34.99	217601	169408	8	15	21.55	g__Bacillus (UID902)	99.02	0.42	bacillus cereus ATCC 14610 TYPE STRAIN (98.8068)	Bacillus cereus	d__Bacteria;p__Firmicutes;c__Bacilli;o__Bacillales;f__Bacillaceae_G;g__Bacillus_A;s__Bacillus_A cereus
TH223LC		36	36	28	26	24	20	5666636	5666636	5650756	5636920	5606561	5457598	36	1137657	5666636	34.94	346806	210087	5	10	17.33	g__Bacillus (UID902)	99.17	0.04	bacillus cereus ATCC 14611 TYPE STRAIN (98.6414)	Bacillus cereus	d__Bacteria;p__Firmicutes;c__Bacilli;o__Bacillales;f__Bacillaceae_G;g__Bacillus_A;s__Bacillus_A cereus
TH226LC		39	36	31	29	22	18	5351035	5348921	5334392	5320331	5201945	5051097	39	1017650	5351035	35	502804	196855	4	9	16.65	g__Bacillus (UID902)	99.23	0.36	bacillus cereus ATCC 14612 TYPE STRAIN (98.8386)	Bacillus cereus	d__Bacteria;p__Firmicutes;c__Bacilli;o__Bacillales;f__Bacillaceae_G;g__Bacillus_A;s__Bacillus_A cereus
TH229_2LC		51	46	34	29	25	24	5692720	5689539	5663857	5624282	5558213	5509868	51	599796	5692720	35.04	340882	195433	6	12	30.37	g__Bacillus (UID902)	99.12	0.26	bacillus cereus ATCC 14613 TYPE STRAIN (98.7021)	Bacillus cereus	d__Bacteria;p__Firmicutes;c__Bacilli;o__Bacillales;f__Bacillaceae_G;g__Bacillus_A;s__Bacillus_A cereus
TH229_3LC		37	31	28	26	18	16	5337787	5333677	5322515	5308555	5166202	5085081	37	1017844	5337787	35.03	521692	191620	4	8	18.17	g__Bacillus (UID902)	99.23	0.36	bacillus cereus ATCC 14614 TYPE STRAIN (98.7939)	Bacillus cereus	d__Bacteria;p__Firmicutes;c__Bacilli;o__Bacillales;f__Bacillaceae_G;g__Bacillus_A;s__Bacillus_A cereus
TH230_2LC		164	48	28	26	22	20	5679311	5598365	5569058	5555255	5487503	5391955	164	917138	5679311	34.95	417708	201283	5	10	16.18	g__Bacillus (UID902)	99.17	0.06	bacillus cereus ATCC 14615 TYPE STRAIN (98.7277)	Bacillus cereus	d__Bacteria;p__Firmicutes;c__Bacilli;o__Bacillales;f__Bacillaceae_G;g__Bacillus_A;s__Bacillus_A cereus
TH231_1LC		36	31	27	25	20	16	5352748	5349555	5335901	5321927	5239173	5086580	36	1114457	5352748	35.05	451506	210664	4	8	14.37	g__Bacillus (UID902)	99.23	0.36	bacillus cereus ATCC 14616 TYPE STRAIN (98.8296)	Bacillus cereus	d__Bacteria;p__Firmicutes;c__Bacilli;o__Bacillales;f__Bacillaceae_G;g__Bacillus_A;s__Bacillus_A cereus
TH232LC		36	33	28	26	23	21	5623692	5621288	5609175	5595265	5543904	5448275	36	917138	5623692	34.94	346249	238656	6	10	11.84	g__Bacillus (UID902)	99.17	0.04	bacillus cereus ATCC 14617 TYPE STRAIN (98.6531)	Bacillus cereus	d__Bacteria;p__Firmicutes;c__Bacilli;o__Bacillales;f__Bacillaceae_G;g__Bacillus_A;s__Bacillus_A cereus
TH235LC		55	52	42	35	29	26	5558262	5556240	5523790	5472219	5378849	5252115	55	607222	5558262	35.09	220553	158181	7	14	16.55	g__Bacillus (UID902)	99.02	0.38	bacillus cereus ATCC 14618 TYPE STRAIN (98.8669)	Bacillus cereus	d__Bacteria;p__Firmicutes;c__Bacilli;o__Bacillales;f__Bacillaceae_G;g__Bacillus_A;s__Bacillus_A cereus
TH240LC		52	47	37	30	26	25	5529558	5526222	5493228	5441237	5367508	5319301	52	423046	5529558	35.11	243385	172645	9	15	12.66	g__Bacillus (UID902)	99.02	0.38	bacillus cereus ATCC 14619 TYPE STRAIN (98.8925)	Bacillus cereus	d__Bacteria;p__Firmicutes;c__Bacilli;o__Bacillales;f__Bacillaceae_G;g__Bacillus_A;s__Bacillus_A cereus
TH243_2LC		52	37	29	27	20	18	5342883	5331892	5304671	5290592	5172205	5095753	52	1099440	5342883	35.1	431530	196844	4	9	15.63	g__Bacillus (UID902)	99.23	0.36	bacillus cereus ATCC 14620 TYPE STRAIN (98.8189)	Bacillus cereus	d__Bacteria;p__Firmicutes;c__Bacilli;o__Bacillales;f__Bacillaceae_G;g__Bacillus_A;s__Bacillus_A cereus
TH248_3LC		56	47	40	34	27	25	5606542	5600126	5577930	5532148	5402243	5312840	56	804925	5606542	35.11	244696	157975	7	14	21.64	g__Bacillus (UID902)	98.99	0.38	bacillus cereus ATCC 14622 TYPE STRAIN (98.81)	Bacillus cereus	d__Bacteria;p__Firmicutes;c__Bacilli;o__Bacillales;f__Bacillaceae_G;g__Bacillus_A;s__Bacillus_A cereus
TH256LC		29	23	19	15	12	11	5256948	5252843	5239270	5211577	5156640	5108436	29	1295863	5256948	35.13	858833	337106	3	5	18.81	g__Bacillus (UID902)	99.18	0.01	bacillus cereus ATCC 14623 TYPE STRAIN (98.8394)	Bacillus cereus	d__Bacteria;p__Firmicutes;c__Bacilli;o__Bacillales;f__Bacillaceae_G;g__Bacillus_A;s__Bacillus_A cereus
TH69LC		135	126	101	85	51	36	5533945	5527472	5460819	5349995	4745415	4166306	135	233279	5533945	35.1	99107	53413	18	36	23.44	g__Bacillus (UID902)	99.02	0.31	bacillus cereus ATCC 14626 TYPE STRAIN (98.8679)	Bacillus cereus	d__Bacteria;p__Firmicutes;c__Bacilli;o__Bacillales;f__Bacillaceae_G;g__Bacillus_A;s__Bacillus_A cereus

## Sheet: Table 2
Supplemental Table 2. Publicly available Bacillus cereus genomes obtained from NCBI used in this study (n = 1,246).
				QUAST v4.5 Assembly Statistics																					CheckM v1.1.3 Statistics				FastANI v. 1.0	BTyper3 v3.1.1 Results	GTDB-Tk v. 1.3.0/GTDB R95 Taxonomic Classification
NCBI RefSeq Assembly Accession	Biosample	BioProject	NCBI Species	# contigs (>= 0 bp)	# contigs (>= 1000 bp)	# contigs (>= 5000 bp)	# contigs (>= 10000 bp)	# contigs (>= 25000 bp)	# contigs (>= 50000 bp)	Total length (>= 0 bp)	Total length (>= 1000 bp)	Total length (>= 5000 bp)	Total length (>= 10000 bp)	Total length (>= 25000 bp)	Total length (>= 50000 bp)	# contigs	Largest contig	Total length	GC (%)	N50	N75	L50	L75	# N's per 100 kbp	Marker lineage	Completeness	Contamination	列2	Closest 2019 Species Type Strain (ANI)c	BTyper3 Final Taxon Names	GTDB-Tk Classification
GCA_000003645.1	SAMN00717290	PRJNA29657	Bacillus cereus	1	1	1	1	1	1	5269725	5269725	5269725	5269725	5269725	5269725	1	5269725	5269725	35.34	5269725	5269725	1	1	457.71	g__Bacillus (UID902)	99.07	0.02	GCA_000003645.1	bacillus paranthracis MN5 TYPE STRAIN (98.4145)	Bacillus paranthracis	d__Bacteria;p__Firmicutes;c__Bacilli;o__Bacillales;f__Bacillaceae_G;g__Bacillus_A;s__Bacillus_A paranthracis
GCA_000003955.1	SAMN00727677	PRJNA29699	Bacillus cereus	1	1	1	1	1	1	5790501	5790501	5790501	5790501	5790501	5790501	1	5790501	5790501	35.24	5790501	5790501	1	1	713.1	g__Bacillus (UID901)	97.17	0.76	GCA_000003955.1	bacillus nitratireducens 4049 TYPE STRAIN (99.1234)	Bacillus nitratireducens	d__Bacteria;p__Firmicutes;c__Bacilli;o__Bacillales;f__Bacillaceae_G;g__Bacillus_A;s__Bacillus_A nitratireducens
GCA_000007825.1	SAMN02603340	PRJNA384	Bacillus cereus	2	2	2	2	1	1	5427083	5427083	5427083	5427083	5411809	5411809	2	5411809	5427083	35.29	5411809	5411809	1	1	0	g__Bacillus (UID902)	98.18	0.58	GCA_000007825.1	bacillus cereus ATCC 14579 TYPE STRAIN (100)	Bacillus cereus	d__Bacteria;p__Firmicutes;c__Bacilli;o__Bacillales;f__Bacillaceae_G;g__Bacillus_A;s__Bacillus_A cereus
GCA_000008005.1	SAMN02603979	PRJNA74	Bacillus cereus	2	2	2	2	2	2	5432652	5432652	5432652	5432652	5432652	5432652	2	5224283	5432652	35.5	5224283	5224283	1	1	7.22	g__Bacillus (UID902)	98.43	0.35	GCA_000008005.1	bacillus pacificus EB422 TYPE STRAIN (99.8698)	Bacillus pacificus	d__Bacteria;p__Firmicutes;c__Bacilli;o__Bacillales;f__Bacillaceae_G;g__Bacillus_A;s__Bacillus_A paranthracis
GCA_000011625.1	SAMN02598269	PRJNA12468	Bacillus cereus	6	6	6	3	3	3	5843235	5843235	5843235	5820786	5820786	5820786	6	5300915	5843235	35.13	5300915	5300915	1	1	0	g__Bacillus (UID902)	99.23	0.25	GCA_000011625.1	bacillus anthracis ames TYPE STRAIN (97.4083)	Bacillus anthracis	d__Bacteria;p__Firmicutes;c__Bacilli;o__Bacillales;f__Bacillaceae_G;g__Bacillus_A;s__Bacillus_A anthracis
GCA_000013065.1	SAMN02603603	PRJNA16220	Bacillus cereus	3	3	3	3	3	3	5506207	5506207	5506207	5506207	5506207	5506207	3	5214195	5506207	35.47	5214195	5214195	1	1	0	g__Bacillus (UID902)	98.95	0.61	GCA_000013065.1	bacillus paranthracis MN5 TYPE STRAIN (97.53)	Bacillus paranthracis	d__Bacteria;p__Firmicutes;c__Bacilli;o__Bacillales;f__Bacillaceae_G;g__Bacillus_A;s__Bacillus_A paranthracis
GCA_000021205.1	SAMN02604059	PRJNA17731	Bacillus cereus	1	1	1	1	1	1	5419036	5419036	5419036	5419036	5419036	5419036	1	5419036	5419036	35.3	5419036	5419036	1	1	0	g__Bacillus (UID902)	99.23	0.06	GCA_000021205.1	bacillus cereus ATCC 14579 TYPE STRAIN (98.1746)	Bacillus cereus	d__Bacteria;p__Firmicutes;c__Bacilli;o__Bacillales;f__Bacillaceae_G;g__Bacillus_A;s__
GCA_000021225.1	SAMN02604058	PRJNA17715	Bacillus cereus	5	5	4	4	3	2	5599857	5599857	5596766	5596766	5584285	5539112	5	5269030	5599857	35.51	5269030	5269030	1	1	0	g__Bacillus (UID902)	98.77	0.49	GCA_000021225.1	bacillus paranthracis MN5 TYPE STRAIN (97.3814)	Bacillus paranthracis	d__Bacteria;p__Firmicutes;c__Bacilli;o__Bacillales;f__Bacillaceae_G;g__Bacillus_A;s__
GCA_000021305.1	SAMN02604060	PRJNA17733	Bacillus cereus	3	3	3	3	3	3	5736823	5736823	5736823	5736823	5736823	5736823	3	5387334	5736823	35.02	5387334	5387334	1	1	0	g__Bacillus (UID901)	99.01	0.01	GCA_000021305.1	bacillus cereus ATCC 14579 TYPE STRAIN (95.9439)	Bacillus thuringiensis	d__Bacteria;p__Firmicutes;c__Bacilli;o__Bacillales;f__Bacillaceae_G;g__Bacillus_A;s__Bacillus_A thuringiensis_S
GCA_000021785.1	SAMN02604057	PRJNA17711	Bacillus cereus	4	4	3	3	2	2	5588834	5588834	5585743	5585743	5574828	5574828	4	5302683	5588834	35.31	5302683	5302683	1	1	3.26	g__Bacillus (UID902)	98.89	0	GCA_000021785.1	bacillus anthracis ames TYPE STRAIN (98.719)	Bacillus anthracis	d__Bacteria;p__Firmicutes;c__Bacilli;o__Bacillales;f__Bacillaceae_G;g__Bacillus_A;s__Bacillus_A anthracis
GCA_000022505.1	SAMN02603930	PRJNA31307	Bacillus cereus	2	2	2	2	2	2	5449308	5449308	5449308	5449308	5449308	5449308	2	5269628	5449308	35.33	5269628	5269628	1	1	0	g__Bacillus (UID902)	99.23	0	GCA_000022505.1	bacillus anthracis ames TYPE STRAIN (97.6292)	Bacillus anthracis	d__Bacteria;p__Firmicutes;c__Bacilli;o__Bacillales;f__Bacillaceae_G;g__Bacillus_A;s__Bacillus_A anthracis
GCA_000143605.1	SAMN02603256	PRJNA36309	Bacillus cereus	4	4	4	4	3	3	5486649	5486649	5486649	5486649	5472430	5472430	4	5196054	5486649	35.25	5196054	5196054	1	1	0	g__Bacillus (UID902)	99.23	0	GCA_000143605.1	bacillus anthracis ames TYPE STRAIN (97.952)	Bacillus anthracis	d__Bacteria;p__Firmicutes;c__Bacilli;o__Bacillales;f__Bacillaceae_G;g__Bacillus_A;s__Bacillus_A anthracis
GCA_000160895.1	SAMN00715886	PRJNA29671	Bacillus cereus	1	1	1	1	1	1	5939023	5939023	5939023	5939023	5939023	5939023	1	5939023	5939023	34.8	5939023	5939023	1	1	412.74	g__Bacillus (UID902)	99.18	0.33	GCA_000160895.1	bacillus cereus ATCC 14579 TYPE STRAIN (96.793)	Bacillus cereus	d__Bacteria;p__Firmicutes;c__Bacilli;o__Bacillales;f__Bacillaceae_G;g__Bacillus_A;s__Bacillus_A bombysepticus
GCA_000160915.1	SAMN00727655	PRJNA29651	Bacillus cereus	1	1	1	1	1	1	5730178	5730178	5730178	5730178	5730178	5730178	1	5730178	5730178	34.97	5730178	5730178	1	1	352.94	g__Bacillus (UID902)	99.07	0.47	GCA_000160915.1	bacillus anthracis ames TYPE STRAIN (97.5084)	Bacillus anthracis	d__Bacteria;p__Firmicutes;c__Bacilli;o__Bacillales;f__Bacillaceae_G;g__Bacillus_A;s__
GCA_000160935.1	SAMN00727633	PRJNA29645	Bacillus cereus	1	1	1	1	1	1	5699545	5699545	5699545	5699545	5699545	5699545	1	5699545	5699545	34.82	5699545	5699545	1	1	267.04	g__Bacillus (UID902)	98.84	0	GCA_000160935.1	bacillus cereus ATCC 14579 TYPE STRAIN (96.9361)	Bacillus cereus	d__Bacteria;p__Firmicutes;c__Bacilli;o__Bacillales;f__Bacillaceae_G;g__Bacillus_A;s__Bacillus_A bombysepticus
GCA_000160995.1	SAMN00726683	PRJNA29647	Bacillus cereus	1	1	1	1	1	1	5586253	5586253	5586253	5586253	5586253	5586253	1	5586253	5586253	35.36	5586253	5586253	1	1	406.48	g__Bacillus (UID901)	99.28	1.36	GCA_000160995.1	bacillus luti TD41 TYPE STRAIN (96.4826)	Bacillus luti	d__Bacteria;p__Firmicutes;c__Bacilli;o__Bacillales;f__Bacillaceae_G;g__Bacillus_A;s__Bacillus_A luti
GCA_000161015.1	SAMN00717283	PRJNA29665	Bacillus cereus	1	1	1	1	1	1	5234797	5234797	5234797	5234797	5234797	5234797	1	5234797	5234797	35.2	5234797	5234797	1	1	201	g__Bacillus (UID902)	99.01	0.32	GCA_000161015.1	bacillus tropicus N24 TYPE STRAIN (96.8332)	Bacillus tropicus	d__Bacteria;p__Firmicutes;c__Bacilli;o__Bacillales;f__Bacillaceae_G;g__Bacillus_A;s__Bacillus_A tropicus
GCA_000161035.1	SAMN00717296	PRJNA29649	Bacillus cereus	1	1	1	1	1	1	5246493	5246493	5246493	5246493	5246493	5246493	1	5246493	5246493	35.09	5246493	5246493	1	1	237.78	g__Bacillus (UID902)	99.15	0.2	GCA_000161035.1	bacillus cereus ATCC 14579 TYPE STRAIN (98.1545)	Bacillus cereus	d__Bacteria;p__Firmicutes;c__Bacilli;o__Bacillales;f__Bacillaceae_G;g__Bacillus_A;s__Bacillus_A bombysepticus
GCA_000161055.1	SAMN00727632	PRJNA29659	Bacillus cereus	1	1	1	1	1	1	5436173	5436173	5436173	5436173	5436173	5436173	1	5436173	5436173	35.1	5436173	5436173	1	1	340.79	g__Bacillus (UID902)	98.87	0.31	GCA_000161055.1	bacillus cereus ATCC 14579 TYPE STRAIN (98.8627)	Bacillus cereus	d__Bacteria;p__Firmicutes;c__Bacilli;o__Bacillales;f__Bacillaceae_G;g__Bacillus_A;s__Bacillus_A cereus
GCA_000161075.1	SAMN00727653	PRJNA29661	Bacillus cereus	1	1	1	1	1	1	5568034	5568034	5568034	5568034	5568034	5568034	1	5568034	5568034	35.27	5568034	5568034	1	1	327.08	g__Bacillus (UID902)	98.61	0.19	GCA_000161075.1	bacillus paranthracis MN5 TYPE STRAIN (97.2873)	Bacillus paranthracis	d__Bacteria;p__Firmicutes;c__Bacilli;o__Bacillales;f__Bacillaceae_G;g__Bacillus_A;s__Bacillus_A tropicus
GCA_000161095.1	SAMN00727652	PRJNA29663	Bacillus cereus	1	1	1	1	1	1	5576566	5576566	5576566	5576566	5576566	5576566	1	5576566	5576566	35.19	5576566	5576566	1	1	509.54	g__Bacillus (UID901)	98.22	0.86	GCA_000161095.1	bacillus weihenstephanensis WSBC 10204 TYPE STRAIN (99.9305)	Bacillus weihenstephanensis	d__Bacteria;p__Firmicutes;c__Bacilli;o__Bacillales;f__Bacillaceae_G;g__Bacillus_A;s__Bacillus_A mycoides
GCA_000161115.1	SAMN00727651	PRJNA29667	Bacillus cereus	1	1	1	1	1	1	5397450	5397450	5397450	5397450	5397450	5397450	1	5397450	5397450	35.07	5397450	5397450	1	1	217.42	g__Bacillus (UID902)	98.03	0.56	GCA_000161115.1	bacillus cereus ATCC 14579 TYPE STRAIN (99.9343)	Bacillus cereus	d__Bacteria;p__Firmicutes;c__Bacilli;o__Bacillales;f__Bacillaceae_G;g__Bacillus_A;s__Bacillus_A cereus
GCA_000161135.1	SAMN00110498	PRJNA29669	Bacillus cereus	1	1	1	1	1	1	5584055	5584055	5584055	5584055	5584055	5584055	1	5584055	5584055	35.1	5584055	5584055	1	1	408.91	g__Bacillus (UID902)	98.77	0	GCA_000161135.1	bacillus anthracis ames TYPE STRAIN (98.6319)	Bacillus anthracis	d__Bacteria;p__Firmicutes;c__Bacilli;o__Bacillales;f__Bacillaceae_G;g__Bacillus_A;s__Bacillus_A anthracis
GCA_000161155.1	SAMN00727650	PRJNA29673	Bacillus cereus	1	1	1	1	1	1	5859854	5859854	5859854	5859854	5859854	5859854	1	5859854	5859854	34.93	5859854	5859854	1	1	292.82	g__Bacillus (UID901)	98.95	0.49	GCA_000161155.1	bacillus toyonensis BCT 7112 TYPE STRAIN (99.6587)	Bacillus toyonensis	d__Bacteria;p__Firmicutes;c__Bacilli;o__Bacillales;f__Bacillaceae_G;g__Bacillus_A;s__Bacillus_A toyonensis
GCA_000161175.1	SAMN00727711	PRJNA29675	Bacillus cereus	1	1	1	1	1	1	5766278	5766278	5766278	5766278	5766278	5766278	1	5766278	5766278	34.89	5766278	5766278	1	1	346.57	g__Bacillus (UID902)	98.15	0.32	GCA_000161175.1	bacillus cereus ATCC 14579 TYPE STRAIN (98.6538)	Bacillus cereus	d__Bacteria;p__Firmicutes;c__Bacilli;o__Bacillales;f__Bacillaceae_G;g__Bacillus_A;s__Bacillus_A cereus
GCA_000161195.1	SAMN00727710	PRJNA29677	Bacillus cereus	1	1	1	1	1	1	6041497	6041497	6041497	6041497	6041497	6041497	1	6041497	6041497	35.73	6041497	6041497	1	1	1908.85	g__Bacillus (UID901)	97.61	0.68	GCA_000161195.1	bacillus toyonensis BCT 7112 TYPE STRAIN (98.3026)	Bacillus toyonensis	d__Bacteria;p__Firmicutes;c__Bacilli;o__Bacillales;f__Bacillaceae_G;g__Bacillus_A;s__Bacillus_A toyonensis
GCA_000161215.1	SAMN00727649	PRJNA29679	Bacillus cereus	1	1	1	1	1	1	5878111	5878111	5878111	5878111	5878111	5878111	1	5878111	5878111	34.94	5878111	5878111	1	1	318.71	g__Bacillus (UID901)	98.97	0.38	GCA_000161215.1	bacillus toyonensis BCT 7112 TYPE STRAIN (99.2265)	Bacillus toyonensis	d__Bacteria;p__Firmicutes;c__Bacilli;o__Bacillales;f__Bacillaceae_G;g__Bacillus_A;s__Bacillus_A toyonensis
GCA_000161235.1	SAMN00727712	PRJNA29681	Bacillus cereus	1	1	1	1	1	1	5202904	5202904	5202904	5202904	5202904	5202904	1	5202904	5202904	35.21	5202904	5202904	1	1	370.31	g__Bacillus (UID902)	98.42	0.52	GCA_000161235.1	bacillus anthracis ames TYPE STRAIN (97.9363)	Bacillus anthracis	d__Bacteria;p__Firmicutes;c__Bacilli;o__Bacillales;f__Bacillaceae_G;g__Bacillus_A;s__Bacillus_A anthracis
GCA_000161255.1	SAMN00727713	PRJNA29683	Bacillus cereus	1	1	1	1	1	1	4999804	4999804	4999804	4999804	4999804	4999804	1	4999804	4999804	36.73	4999804	4999804	1	1	2117.18	o__Bacillales (UID828)	96.73	0.57	GCA_000161255.1	bacillus pseudomycoides DSM 12442 TYPE STRAIN (88.344)	Unknown (Bacillus pseudomycoides)*	d__Bacteria;p__Firmicutes;c__Bacilli;o__Bacillales;f__Bacillaceae_G;g__Bacillus_A;s__Bacillus_A cereus_S
GCA_000161275.1	SAMN00727714	PRJNA29685	Bacillus cereus	1	1	1	1	1	1	5769987	5769987	5769987	5769987	5769987	5769987	1	5769987	5769987	34.88	5769987	5769987	1	1	561.73	g__Bacillus (UID902)	96.45	0.62	GCA_000161275.1	bacillus cereus ATCC 14579 TYPE STRAIN (96.9045)	Bacillus cereus	d__Bacteria;p__Firmicutes;c__Bacilli;o__Bacillales;f__Bacillaceae_G;g__Bacillus_A;s__Bacillus_A bombysepticus
GCA_000161295.1	SAMN00727648	PRJNA29687	Bacillus cereus	1	1	1	1	1	1	5923634	5923634	5923634	5923634	5923634	5923634	1	5923634	5923634	34.98	5923634	5923634	1	1	298.31	g__Bacillus (UID901)	99.34	0	GCA_000161295.1	bacillus toyonensis BCT 7112 TYPE STRAIN (98.5498)	Bacillus toyonensis	d__Bacteria;p__Firmicutes;c__Bacilli;o__Bacillales;f__Bacillaceae_G;g__Bacillus_A;s__Bacillus_A toyonensis
GCA_000161315.1	SAMN00727647	PRJNA29689	Bacillus cereus	1	1	1	1	1	1	6133179	6133179	6133179	6133179	6133179	6133179	1	6133179	6133179	34.72	6133179	6133179	1	1	436.33	g__Bacillus (UID902)	98.71	0.08	GCA_000161315.1	bacillus cereus ATCC 14579 TYPE STRAIN (96.8369)	Bacillus cereus	d__Bacteria;p__Firmicutes;c__Bacilli;o__Bacillales;f__Bacillaceae_G;g__Bacillus_A;s__Bacillus_A bombysepticus
GCA_000161355.1	SAMN00727673	PRJNA29693	Bacillus cereus	1	1	1	1	1	1	5594747	5594747	5594747	5594747	5594747	5594747	1	5594747	5594747	34.99	5594747	5594747	1	1	565.17	g__Bacillus (UID902)	97.8	0.53	GCA_000161355.1	bacillus cereus ATCC 14579 TYPE STRAIN (98.624)	Bacillus cereus	d__Bacteria;p__Firmicutes;c__Bacilli;o__Bacillales;f__Bacillaceae_G;g__Bacillus_A;s__Bacillus_A cereus
GCA_000161375.1	SAMN00727675	PRJNA29695	Bacillus cereus	1	1	1	1	1	1	5656704	5656704	5656704	5656704	5656704	5656704	1	5656704	5656704	35.27	5656704	5656704	1	1	650.5	g__Bacillus (UID901)	98.42	1.14	GCA_000161375.1	bacillus mobilis 0711P9-1 TYPE STRAIN (95.9003)	Bacillus mobilis	d__Bacteria;p__Firmicutes;c__Bacilli;o__Bacillales;f__Bacillaceae_G;g__Bacillus_A;s__Bacillus_A mobilis
GCA_000161395.1	SAMN00727676	PRJNA29697	Bacillus cereus	1	1	1	1	1	1	5789540	5789540	5789540	5789540	5789540	5789540	1	5789540	5789540	35.22	5789540	5789540	1	1	719.61	g__Bacillus (UID901)	94.96	0.76	GCA_000161395.1	bacillus nitratireducens 4049 TYPE STRAIN (99.1748)	Bacillus nitratireducens	d__Bacteria;p__Firmicutes;c__Bacilli;o__Bacillales;f__Bacillaceae_G;g__Bacillus_A;s__Bacillus_A nitratireducens
GCA_000167215.1	SAMN02435890	PRJNA10788	Bacillus cereus	207	172	104	86	61	38	5934942	5913670	5772460	5624966	5183667	4383513	191	422281	5930186	35.25	93868	44442	18	40	1.38	g__Bacillus (UID902)	97.93	5.02	GCA_000167215.1	bacillus tropicus N24 TYPE STRAIN (96.448)	Bacillus tropicus	d__Bacteria;p__Firmicutes;c__Bacilli;o__Bacillales;f__Bacillaceae_G;g__Bacillus_A;s__Bacillus_A tropicus
GCA_000171035.2	SAMN02436290	PRJNA19957	Bacillus cereus	86	86	68	56	44	34	5543310	5543310	5498277	5413519	5238438	4889148	86	619721	5543310	35.17	185907	77497	9	23	0.04	g__Bacillus (UID902)	96.37	0.49	GCA_000171035.2	bacillus paranthracis MN5 TYPE STRAIN (97.2451)	Bacillus paranthracis	d__Bacteria;p__Firmicutes;c__Bacilli;o__Bacillales;f__Bacillaceae_G;g__Bacillus_A;s__
GCA_000177295.1	SAMN02472182	PRJNA42505	Bacillus cereus	254	120	97	88	62	28	5156400	5098481	5043853	4969984	4537288	3327758	141	374189	5111196	35.19	78031	40469	16	40	0.18	g__Bacillus (UID902)	98.03	0.19	GCA_000177295.1	bacillus anthracis ames TYPE STRAIN (97.601)	Bacillus anthracis	d__Bacteria;p__Firmicutes;c__Bacilli;o__Bacillales;f__Bacillaceae_G;g__Bacillus_A;s__Bacillus_A anthracis
GCA_000181595.1	SAMN02436288	PRJNA17717	Bacillus cereus	102	102	39	33	27	23	5240573	5240573	5139731	5093750	5001683	4843682	102	738469	5240573	35.51	256990	167540	7	13	0	g__Bacillus (UID902)	97.51	0.53	GCA_000181595.1	bacillus anthracis ames TYPE STRAIN (98.7272)	Bacillus anthracis	d__Bacteria;p__Firmicutes;c__Bacilli;o__Bacillales;f__Bacillaceae_G;g__Bacillus_A;s__Bacillus_A anthracis
GCA_000181615.1	SAMN02436322	PRJNA17719	Bacillus cereus	37	37	28	22	17	16	5908750	5908750	5883908	5839633	5753066	5712272	37	1131316	5908750	34.89	554099	368193	4	8	0.14	g__Bacillus (UID902)	99.21	0.82	GCA_000181615.1	bacillus cereus ATCC 14579 TYPE STRAIN (96.9906)	Bacillus cereus	d__Bacteria;p__Firmicutes;c__Bacilli;o__Bacillales;f__Bacillaceae_G;g__Bacillus_A;s__Bacillus_A bombysepticus
GCA_000181635.1	SAMN02436289	PRJNA19955	Bacillus cereus	71	70	52	37	31	28	5348704	5347872	5316279	5205197	5094694	4975669	71	468422	5348704	35.33	213404	128158	9	17	0	g__Bacillus (UID902)	98.93	0.82	GCA_000181635.1	bacillus anthracis ames TYPE STRAIN (97.9112)	Bacillus anthracis	d__Bacteria;p__Firmicutes;c__Bacilli;o__Bacillales;f__Bacillaceae_G;g__Bacillus_A;s__Bacillus_A anthracis
GCA_000181655.1	SAMN02436291	PRJNA19959	Bacillus cereus	66	66	48	41	37	29	5925780	5925780	5876566	5824204	5749668	5434113	66	606240	5925780	34.89	218340	119482	9	17	0.12	g__Bacillus (UID902)	98.14	0.58	GCA_000181655.1	bacillus anthracis ames TYPE STRAIN (97.3062)	Bacillus anthracis	d__Bacteria;p__Firmicutes;c__Bacilli;o__Bacillales;f__Bacillaceae_G;g__Bacillus_A;s__Bacillus_A anthracis
GCA_000239195.1	SAMN02603249	PRJNA15716	Bacillus cereus	3	3	3	3	2	2	5288498	5288498	5288498	5288498	5278210	5278210	3	5222906	5288498	35.37	5222906	5222906	1	1	0	g__Bacillus (UID902)	98.35	0	GCA_000239195.1	bacillus anthracis ames TYPE STRAIN (97.7063)	Bacillus anthracis	d__Bacteria;p__Firmicutes;c__Bacilli;o__Bacillales;f__Bacillaceae_G;g__Bacillus_A;s__Bacillus_A anthracis
GCA_000256545.1	SAMN02469355	PRJNA91115	Bacillus cereus	7	6	5	5	4	4	5156879	5156188	5154081	5154081	5140797	5140797	7	3825776	5156879	35.37	3825776	671189	1	2	923.19	g__Bacillus (UID902)	99.23	0.07	GCA_000256545.1	bacillus paranthracis MN5 TYPE STRAIN (98.449)	Bacillus paranthracis	d__Bacteria;p__Firmicutes;c__Bacilli;o__Bacillales;f__Bacillaceae_G;g__Bacillus_A;s__Bacillus_A paranthracis
GCA_000283675.1	SAMD00060916	PRJDA18977	Bacillus cereus	6	6	4	3	3	2	5552031	5552031	5545071	5539635	5539635	5491663	6	5221581	5552031	35.53	5221581	5221581	1	1	0	g__Bacillus (UID902)	98.77	0.49	GCA_000283675.1	bacillus paranthracis MN5 TYPE STRAIN (97.369)	Bacillus paranthracis	d__Bacteria;p__Firmicutes;c__Bacilli;o__Bacillales;f__Bacillaceae_G;g__Bacillus_A;s__
GCA_000290655.1	SAMN02596882	PRJNA70467	Bacillus cereus	7	7	6	5	4	4	6011592	6011592	6008953	6001763	5977028	5977028	7	4895311	6011592	35.19	4895311	4895311	1	1	1414.38	g__Bacillus (UID901)	99.01	0.04	GCA_000290655.1	bacillus weihenstephanensis WSBC 10204 TYPE STRAIN (97.7772)	Bacillus weihenstephanensis	d__Bacteria;p__Firmicutes;c__Bacilli;o__Bacillales;f__Bacillaceae_G;g__Bacillus_A;s__Bacillus_A mycoides
GCA_000290675.1	SAMN02596880	PRJNA70463	Bacillus cereus	10	10	8	7	5	5	5970331	5970331	5962770	5952982	5931776	5931776	10	4767924	5970331	35.16	4767924	4767924	1	1	1276.04	g__Bacillus (UID901)	99.01	0.39	GCA_000290675.1	bacillus weihenstephanensis WSBC 10204 TYPE STRAIN (97.84)	Bacillus weihenstephanensis	d__Bacteria;p__Firmicutes;c__Bacilli;o__Bacillales;f__Bacillaceae_G;g__Bacillus_A;s__Bacillus_A mycoides
GCA_000290715.1	SAMN02596876	PRJNA70455	Bacillus cereus	14	14	11	8	6	5	6274216	6274216	6267616	6242769	6217923	6176604	14	5473820	6274216	34.88	5473820	5473820	1	1	2978.48	g__Bacillus (UID902)	99.23	0.91	GCA_000290715.1	bacillus cereus ATCC 14579 TYPE STRAIN (98.4805)	Bacillus cereus	d__Bacteria;p__Firmicutes;c__Bacilli;o__Bacillales;f__Bacillaceae_G;g__Bacillus_A;s__Bacillus_A cereus
GCA_000290735.1	SAMN02596873	PRJNA70449	Bacillus cereus	4	4	4	4	3	3	5951374	5951374	5951374	5951374	5937104	5937104	4	5236666	5951374	34.81	5236666	5236666	1	1	1551.36	g__Bacillus (UID902)	99.23	0.79	GCA_000290735.1	bacillus cereus ATCC 14579 TYPE STRAIN (98.6489)	Bacillus cereus	d__Bacteria;p__Firmicutes;c__Bacilli;o__Bacillales;f__Bacillaceae_G;g__Bacillus_A;s__Bacillus_A cereus
GCA_000290755.1	SAMN02596872	PRJNA70447	Bacillus cereus	11	11	11	11	9	9	6146840	6146840	6146840	6146840	6117682	6117682	11	4009588	6146840	34.72	4009588	664393	1	2	861.81	g__Bacillus (UID902)	99.02	1.72	GCA_000290755.1	bacillus cereus ATCC 14579 TYPE STRAIN (98.5624)	Bacillus cereus	d__Bacteria;p__Firmicutes;c__Bacilli;o__Bacillales;f__Bacillaceae_G;g__Bacillus_A;s__Bacillus_A cereus
GCA_000290775.1	SAMN02596871	PRJNA70445	Bacillus cereus	15	15	11	7	5	5	6421299	6421299	6412920	6377189	6351072	6351072	15	4398547	6421299	34.74	4398547	1009728	1	2	1365.04	g__Bacillus (UID902)	98.92	0.57	GCA_000290775.1	bacillus cereus ATCC 14579 TYPE STRAIN (96.2648)	Bacillus cereus	d__Bacteria;p__Firmicutes;c__Bacilli;o__Bacillales;f__Bacillaceae_G;g__Bacillus_A;s__Bacillus_A thuringiensis_K
GCA_000290795.1	SAMN02596870	PRJNA70443	Bacillus cereus	19	19	15	13	11	8	6305592	6305592	6296440	6281824	6241802	6113596	19	1922107	6305592	35.08	1513461	1294199	2	3	2279.9	g__Bacillus (UID902)	99.01	0.91	GCA_000290795.1	bacillus cereus ATCC 14579 TYPE STRAIN (97.983)	Bacillus cereus	d__Bacteria;p__Firmicutes;c__Bacilli;o__Bacillales;f__Bacillaceae_G;g__Bacillus_A;s__Bacillus_A cereus
GCA_000290835.1	SAMN02596862	PRJNA70427	Bacillus cereus	17	17	14	12	11	10	6435016	6435016	6421886	6406884	6395908	6357599	17	3884855	6435016	34.93	3884855	489804	1	3	705.28	g__Bacillus (UID901)	99.34	0.06	GCA_000290835.1	bacillus toyonensis BCT 7112 TYPE STRAIN (97.1882)	Bacillus toyonensis	d__Bacteria;p__Firmicutes;c__Bacilli;o__Bacillales;f__Bacillaceae_G;g__Bacillus_A;s__
GCA_000290855.1	SAMN02596861	PRJNA70425	Bacillus cereus	7	7	7	5	5	5	5372281	5372281	5372281	5355080	5355080	5355080	7	3667986	5372281	35.26	3667986	672030	1	2	990.77	g__Bacillus (UID901)	97.56	0.68	GCA_000290855.1	bacillus paramycoides NH24A2 TYPE STRAIN (97.2735)	Bacillus paramycoides	d__Bacteria;p__Firmicutes;c__Bacilli;o__Bacillales;f__Bacillaceae_G;g__Bacillus_A;s__Bacillus_A paramycoides
GCA_000290875.1	SAMN02596860	PRJNA70423	Bacillus cereus	12	12	8	5	5	4	5773333	5773333	5759094	5733922	5733922	5684091	12	4634962	5773333	35.24	4634962	4634962	1	1	1184.08	g__Bacillus (UID902)	99.07	0.83	GCA_000290875.1	bacillus paranthracis MN5 TYPE STRAIN (98.1726)	Bacillus paranthracis	d__Bacteria;p__Firmicutes;c__Bacilli;o__Bacillales;f__Bacillaceae_G;g__Bacillus_A;s__Bacillus_A paranthracis
GCA_000290915.1	SAMN02596858	PRJNA70419	Bacillus cereus	11	11	11	11	10	10	6038572	6038572	6038572	6038572	6023541	6023541	11	4064464	6038572	35.17	4064464	641367	1	2	1042.25	g__Bacillus (UID901)	99.01	0.38	GCA_000290915.1	bacillus mycoides DSM 2048 TYPE STRAIN (97.1052)	Bacillus mycoides	d__Bacteria;p__Firmicutes;c__Bacilli;o__Bacillales;f__Bacillaceae_G;g__Bacillus_A;s__Bacillus_A mycoides
GCA_000290935.2	SAMN00768905	PRJNA70287	Bacillus cereus	26	26	22	18	15	13	5813775	5813775	5799590	5770573	5714530	5633929	26	2400200	5813775	35.24	774905	587794	2	4	161.6	g__Bacillus (UID902)	98.68	0.5	GCA_000290935.2	bacillus paranthracis MN5 TYPE STRAIN (97.2665)	Bacillus paranthracis	d__Bacteria;p__Firmicutes;c__Bacilli;o__Bacillales;f__Bacillaceae_G;g__Bacillus_A;s__
GCA_000290955.1	SAMN02596796	PRJNA70293	Bacillus cereus	31	31	27	23	18	15	6685242	6685242	6675241	6641444	6572040	6461556	31	2739741	6685242	34.71	1364589	254627	2	5	505.19	g__Bacillus (UID901)	99.34	0.04	GCA_000290955.1	bacillus thuringiensis serovar berliner ATCC 10792 TYPE STRAIN (96.0263)	Bacillus thuringiensis	d__Bacteria;p__Firmicutes;c__Bacilli;o__Bacillales;f__Bacillaceae_G;g__Bacillus_A;s__
GCA_000290975.2	SAMN02596797	PRJNA70295	Bacillus cereus	20	20	16	16	13	13	5923913	5923913	5907209	5907209	5858222	5858222	20	1720989	5923913	35.18	1585431	550745	2	4	536.64	g__Bacillus (UID901)	98.68	1.11	GCA_000290975.2	bacillus weihenstephanensis WSBC 10204 TYPE STRAIN (97.0599)	Bacillus weihenstephanensis	d__Bacteria;p__Firmicutes;c__Bacilli;o__Bacillales;f__Bacillaceae_G;g__Bacillus_A;s__Bacillus_A mycoides
GCA_000290995.1	SAMN02596798	PRJNA70297	Bacillus cereus	17	17	14	13	10	10	5505022	5505022	5497624	5492100	5437925	5437925	17	2150709	5505022	35.28	887918	667776	2	4	127.16	g__Bacillus (UID902)	99.05	0.39	GCA_000290995.1	bacillus paranthracis MN5 TYPE STRAIN (97.4197)	Bacillus paranthracis	d__Bacteria;p__Firmicutes;c__Bacilli;o__Bacillales;f__Bacillaceae_G;g__Bacillus_A;s__Bacillus_A paranthracis
GCA_000291035.1	SAMN02596803	PRJNA70307	Bacillus cereus	10	10	9	7	7	7	5856198	5856198	5854226	5836174	5836174	5836174	10	4070571	5856198	34.98	4070571	654444	1	2	117.82	g__Bacillus (UID901)	99.23	0.5	GCA_000291035.1	bacillus thuringiensis serovar berliner ATCC 10792 TYPE STRAIN (97.5102)	Bacillus thuringiensis	d__Bacteria;p__Firmicutes;c__Bacilli;o__Bacillales;f__Bacillaceae_G;g__Bacillus_A;s__Bacillus_A thuringiensis
GCA_000291055.1	SAMN02596804	PRJNA70309	Bacillus cereus	5	5	5	4	4	4	6030485	6030485	6030485	6021522	6021522	6021522	5	5205498	6030485	35.11	5205498	5205498	1	1	582.11	g__Bacillus (UID901)	98.18	0.34	GCA_000291055.1	bacillus nitratireducens 4049 TYPE STRAIN (98.4244)	Bacillus nitratireducens	d__Bacteria;p__Firmicutes;c__Bacilli;o__Bacillales;f__Bacillaceae_G;g__Bacillus_A;s__Bacillus_A nitratireducens
GCA_000291075.1	SAMN02596838	PRJNA70377	Bacillus cereus	8	8	8	7	6	6	5803300	5803300	5803300	5795287	5780234	5780234	8	4644122	5803300	35.24	4644122	4644122	1	1	719.14	g__Bacillus (UID901)	98.17	0.84	GCA_000291075.1	bacillus weihenstephanensis WSBC 10204 TYPE STRAIN (94.1769)	Unknown (Bacillus mycoides)*	d__Bacteria;p__Firmicutes;c__Bacilli;o__Bacillales;f__Bacillaceae_G;g__Bacillus_A;s__Bacillus_A sp002975175
GCA_000291135.1	SAMN02596848	PRJNA70399	Bacillus cereus	4	4	3	3	3	3	5371123	5371123	5366405	5366405	5366405	5366405	4	4543883	5371123	35.16	4543883	4543883	1	1	1153.2	g__Bacillus (UID902)	99.23	0	GCA_000291135.1	bacillus anthracis ames TYPE STRAIN (97.9694)	Bacillus anthracis	d__Bacteria;p__Firmicutes;c__Bacilli;o__Bacillales;f__Bacillaceae_G;g__Bacillus_A;s__Bacillus_A anthracis
GCA_000291155.1	SAMN02596851	PRJNA70405	Bacillus cereus	7	7	6	5	5	5	5909232	5909232	5905542	5897642	5897642	5897642	7	2809659	5909232	35.32	2310171	2310171	2	2	3504.97	g__Bacillus (UID901)	98.35	1.35	GCA_000291155.1	bacillus weihenstephanensis WSBC 10204 TYPE STRAIN (94.3793)	Bacillus mycoides	d__Bacteria;p__Firmicutes;c__Bacilli;o__Bacillales;f__Bacillaceae_G;g__Bacillus_A;s__Bacillus_A cereus_U
GCA_000291175.1	SAMN02596835	PRJNA70371	Bacillus cereus	7	7	6	5	3	3	5722043	5722043	5720692	5712870	5681652	5681652	7	5297670	5722043	35.28	5297670	5297670	1	1	1345.95	g__Bacillus (UID901)	99.01	0.37	GCA_000291175.1	bacillus weihenstephanensis WSBC 10204 TYPE STRAIN (98.0975)	Bacillus weihenstephanensis	d__Bacteria;p__Firmicutes;c__Bacilli;o__Bacillales;f__Bacillaceae_G;g__Bacillus_A;s__Bacillus_A mycoides
GCA_000291195.1	SAMN02596852	PRJNA70407	Bacillus cereus	9	9	7	7	5	5	6066700	6066700	6060828	6060828	6033985	6033985	9	4858796	6066700	34.93	4858796	4858796	1	1	1411.72	g__Bacillus (UID901)	99.27	0.03	GCA_000291195.1	bacillus cereus ATCC 14579 TYPE STRAIN (95.8057)	Bacillus thuringiensis	d__Bacteria;p__Firmicutes;c__Bacilli;o__Bacillales;f__Bacillaceae_G;g__Bacillus_A;s__Bacillus_A thuringiensis_S
GCA_000291215.1	SAMN02596857	PRJNA70417	Bacillus cereus	17	17	16	14	13	10	6514282	6514282	6509991	6492170	6471708	6353641	17	4042045	6514282	34.63	4042045	548564	1	3	730.82	g__Bacillus (UID902)	99.23	0.31	GCA_000291215.1	bacillus cereus ATCC 14579 TYPE STRAIN (98.5403)	Bacillus cereus	d__Bacteria;p__Firmicutes;c__Bacilli;o__Bacillales;f__Bacillaceae_G;g__Bacillus_A;s__
GCA_000291235.1	SAMN02596853	PRJNA70409	Bacillus cereus	51	51	43	34	20	10	5778906	5778906	5759191	5690864	5437866	5026830	51	2071926	5778906	35.25	1533405	186148	2	4	1962.88	g__Bacillus (UID902)	98.61	0.91	GCA_000291235.1	bacillus paranthracis MN5 TYPE STRAIN (97.2958)	Bacillus paranthracis	d__Bacteria;p__Firmicutes;c__Bacilli;o__Bacillales;f__Bacillaceae_G;g__Bacillus_A;s__
GCA_000291255.1	SAMN02596855	PRJNA70413	Bacillus cereus	4	4	4	3	3	3	6204183	6204183	6204183	6195263	6195263	6195263	4	5255821	6204183	34.68	5255821	5255821	1	1	1199.13	g__Bacillus (UID902)	99.23	1.09	GCA_000291255.1	bacillus cereus ATCC 14579 TYPE STRAIN (96.3114)	Bacillus cereus	d__Bacteria;p__Firmicutes;c__Bacilli;o__Bacillales;f__Bacillaceae_G;g__Bacillus_A;s__Bacillus_A thuringiensis_K
GCA_000291275.1	SAMN02596854	PRJNA70411	Bacillus cereus	7	7	4	3	3	3	5615671	5615671	5609921	5602280	5602280	5602280	7	5225100	5615671	35.2	5225100	5225100	1	1	1019.13	g__Bacillus (UID902)	99.07	0	GCA_000291275.1	bacillus paranthracis MN5 TYPE STRAIN (98.3579)	Bacillus paranthracis	d__Bacteria;p__Firmicutes;c__Bacilli;o__Bacillales;f__Bacillaceae_G;g__Bacillus_A;s__Bacillus_A paranthracis
GCA_000291295.1	SAMN02596821	PRJNA70343	Bacillus cereus	15	15	10	8	4	4	5635174	5635174	5622083	5604202	5531757	5531757	15	5034021	5635174	35.24	5034021	5034021	1	1	1686.87	g__Bacillus (UID901)	98.51	0.21	GCA_000291295.1	bacillus weihenstephanensis WSBC 10204 TYPE STRAIN (94.4555)	Bacillus mycoides	d__Bacteria;p__Firmicutes;c__Bacilli;o__Bacillales;f__Bacillaceae_G;g__Bacillus_A;s__Bacillus_A cereus_U
GCA_000291355.1	SAMN02596827	PRJNA70355	Bacillus cereus	7	7	7	6	5	3	5116684	5116684	5116684	5109272	5097681	5008660	7	4223854	5116684	35.51	4223854	4223854	1	1	316.75	g__Bacillus (UID901)	96.92	0.43	GCA_000291355.1	bacillus weihenstephanensis WSBC 10204 TYPE STRAIN (93.5176)	Unknown (Bacillus mycoides)*	d__Bacteria;p__Firmicutes;c__Bacilli;o__Bacillales;f__Bacillaceae_G;g__Bacillus_A;s__Bacillus_A cereus_O
GCA_000291415.1	SAMN02596818	PRJNA70337	Bacillus cereus	17	17	13	12	9	6	5825595	5825595	5810542	5805342	5760266	5651582	17	5146067	5825595	34.77	5146067	5146067	1	1	705.9	g__Bacillus (UID902)	99.23	0.31	GCA_000291415.1	bacillus cereus ATCC 14579 TYPE STRAIN (96.9538)	Bacillus cereus	d__Bacteria;p__Firmicutes;c__Bacilli;o__Bacillales;f__Bacillaceae_G;g__Bacillus_A;s__Bacillus_A bombysepticus
GCA_000291435.1	SAMN02596817	PRJNA70335	Bacillus cereus	3	3	3	3	3	3	5726356	5726356	5726356	5726356	5726356	5726356	3	5386589	5726356	34.96	5386589	5386589	1	1	1607.01	g__Bacillus (UID902)	99.13	0.06	GCA_000291435.1	bacillus cereus ATCC 14579 TYPE STRAIN (96.994)	Bacillus cereus	d__Bacteria;p__Firmicutes;c__Bacilli;o__Bacillales;f__Bacillaceae_G;g__Bacillus_A;s__Bacillus_A thuringiensis
GCA_000291455.1	SAMN02596816	PRJNA70333	Bacillus cereus	7	7	7	7	4	3	5865692	5865692	5865692	5865692	5820909	5779400	7	5324347	5865692	34.9	5324347	5324347	1	1	1508.09	g__Bacillus (UID902)	98.61	0.46	GCA_000291455.1	bacillus cereus ATCC 14579 TYPE STRAIN (96.832)	Bacillus cereus	d__Bacteria;p__Firmicutes;c__Bacilli;o__Bacillales;f__Bacillaceae_G;g__Bacillus_A;s__Bacillus_A bombysepticus
GCA_000291475.1	SAMN02596815	PRJNA70331	Bacillus cereus	19	19	4	3	3	2	5679602	5679602	5650159	5644775	5644775	5611910	19	5153063	5679602	35.26	5153063	5153063	1	1	1171.02	g__Bacillus (UID901)	98.83	0.55	GCA_000291475.1	bacillus nitratireducens 4049 TYPE STRAIN (97.4016)	Bacillus nitratireducens	d__Bacteria;p__Firmicutes;c__Bacilli;o__Bacillales;f__Bacillaceae_G;g__Bacillus_A;s__Bacillus_A nitratireducens
GCA_000291515.1	SAMN02596813	PRJNA70327	Bacillus cereus	9	9	7	5	5	5	5250571	5250571	5245804	5235355	5235355	5235355	9	4441633	5250571	35.3	4441633	4441633	1	1	1115.69	g__Bacillus (UID901)	96.7	1.2	GCA_000291515.1	bacillus luti TD41 TYPE STRAIN (91.2137)	Unknown (Bacillus toyonensis)*	d__Bacteria;p__Firmicutes;c__Bacilli;o__Bacillales;f__Bacillaceae_G;g__Bacillus_A;s__Bacillus_A cereus_K
GCA_000291535.1	SAMN02596814	PRJNA70329	Bacillus cereus	11	11	6	5	5	5	5856021	5856021	5845205	5839077	5839077	5839077	11	5378738	5856021	34.91	5378738	5378738	1	1	1551.5	g__Bacillus (UID902)	99.13	0.06	GCA_000291535.1	bacillus cereus ATCC 14579 TYPE STRAIN (96.9813)	Bacillus cereus	d__Bacteria;p__Firmicutes;c__Bacilli;o__Bacillales;f__Bacillaceae_G;g__Bacillus_A;s__Bacillus_A thuringiensis_K
GCA_000291665.1	SAMN02596811	PRJNA70323	Bacillus cereus	8	8	7	7	6	5	5188937	5188937	5185169	5185169	5170238	5121334	8	4538068	5188937	35.31	4538068	4538068	1	1	1535.94	g__Bacillus (UID901)	96.86	0.83	GCA_000291665.1	bacillus luti TD41 TYPE STRAIN (91.1203)	Unknown (Bacillus toyonensis)*	d__Bacteria;p__Firmicutes;c__Bacilli;o__Bacillales;f__Bacillaceae_G;g__Bacillus_A;s__Bacillus_A cereus_K
GCA_000292415.1	SAMN02603563	PRJNA171769	Bacillus cereus	5	5	4	4	4	2	5382319	5382319	5379228	5379228	5379228	5301962	5	5083176	5382319	35.46	5083176	5083176	1	1	0	g__Bacillus (UID902)	98.61	0.79	GCA_000292415.1	bacillus pacificus EB422 TYPE STRAIN (98.0606)	Bacillus pacificus	d__Bacteria;p__Firmicutes;c__Bacilli;o__Bacillales;f__Bacillaceae_G;g__Bacillus_A;s__Bacillus_A paranthracis
GCA_000293545.1	SAMN02596825	PRJNA70351	Bacillus cereus	9	9	8	8	7	7	5747228	5747228	5744333	5744333	5728810	5728810	9	2919583	5747228	35.2	2919583	577976	1	3	502.07	g__Bacillus (UID901)	97.85	0.83	GCA_000293545.1	bacillus weihenstephanensis WSBC 10204 TYPE STRAIN (94.43)	Bacillus mycoides	d__Bacteria;p__Firmicutes;c__Bacilli;o__Bacillales;f__Bacillaceae_G;g__Bacillus_A;s__Bacillus_A cereus_U
GCA_000293685.1	SAMN02596832	PRJNA70365	Bacillus cereus	22	22	21	17	14	11	5879192	5879192	5874966	5843844	5801119	5685435	22	1841581	5879192	35.01	1365417	439927	2	4	1821.08	g__Bacillus (UID902)	98.92	0.31	GCA_000293685.1	bacillus cereus ATCC 14579 TYPE STRAIN (96.9153)	Bacillus cereus	d__Bacteria;p__Firmicutes;c__Bacilli;o__Bacillales;f__Bacillaceae_G;g__Bacillus_A;s__Bacillus_A bombysepticus
GCA_000293705.1	SAMN02596833	PRJNA70367	Bacillus cereus	11	11	8	8	8	8	6465275	6465275	6458139	6458139	6458139	6458139	11	4440877	6465275	35.05	4440877	662142	1	2	1056.51	g__Bacillus (UID901)	99.01	0.75	GCA_000293705.1	bacillus weihenstephanensis WSBC 10204 TYPE STRAIN (96.4944)	Bacillus mycoides	d__Bacteria;p__Firmicutes;c__Bacilli;o__Bacillales;f__Bacillaceae_G;g__Bacillus_A;s__Bacillus_A mycoides
GCA_000293725.1	SAMN02596839	PRJNA70379	Bacillus cereus	7	7	6	5	4	3	5743953	5743953	5742190	5732926	5718825	5681764	7	5267237	5743953	35	5267237	5267237	1	1	855.09	g__Bacillus (UID901)	99.27	0.38	GCA_000293725.1	bacillus thuringiensis serovar berliner ATCC 10792 TYPE STRAIN (97.571)	Bacillus thuringiensis	d__Bacteria;p__Firmicutes;c__Bacilli;o__Bacillales;f__Bacillaceae_G;g__Bacillus_A;s__Bacillus_A thuringiensis
GCA_000338315.1	SAMN02469966	PRJNA78943	Bacillus cereus	1	1	1	1	1	1	5255772	5255772	5255772	5255772	5255772	5255772	1	5255772	5255772	35.4	5255772	5255772	1	1	1398.25	g__Bacillus (UID902)	98.15	0.08	GCA_000338315.1	bacillus pacificus EB422 TYPE STRAIN (98.2247)	Bacillus pacificus	d__Bacteria;p__Firmicutes;c__Bacilli;o__Bacillales;f__Bacillaceae_G;g__Bacillus_A;s__Bacillus_A paranthracis
GCA_000398785.1	SAMN02596795	PRJNA70291	Bacillus cereus	37	37	33	27	21	20	6820286	6820286	6811062	6765286	6668057	6638513	37	1658261	6820286	34.71	778240	258471	3	7	2181.81	g__Bacillus (UID901)	99.34	0.04	GCA_000398785.1	bacillus thuringiensis serovar berliner ATCC 10792 TYPE STRAIN (96.0501)	Bacillus thuringiensis	d__Bacteria;p__Firmicutes;c__Bacilli;o__Bacillales;f__Bacillaceae_G;g__Bacillus_A;s__Bacillus_A thuringiensis_S
GCA_000398945.1	SAMN02596794	PRJNA70289	Bacillus cereus	18	18	12	11	10	10	6267079	6267079	6249363	6241180	6221951	6221951	18	4079511	6267079	34.78	4079511	673027	1	2	306.99	g__Bacillus (UID901)	99.01	0.33	GCA_000398945.1	bacillus thuringiensis serovar berliner ATCC 10792 TYPE STRAIN (95.8367)	Bacillus thuringiensis	d__Bacteria;p__Firmicutes;c__Bacilli;o__Bacillales;f__Bacillaceae_G;g__Bacillus_A;s__Bacillus_A thuringiensis_S
GCA_000398965.1	SAMN02596837	PRJNA70375	Bacillus cereus	27	27	24	22	16	15	6241316	6241316	6235833	6221732	6123716	6091556	27	1510193	6241316	35.12	797269	421298	3	6	1397.09	g__Bacillus (UID901)	98.68	1.21	GCA_000398965.1	bacillus mycoides DSM 2048 TYPE STRAIN (96.2037)	Bacillus mycoides	d__Bacteria;p__Firmicutes;c__Bacilli;o__Bacillales;f__Bacillaceae_G;g__Bacillus_A;s__
GCA_000398985.1	SAMN02596836	PRJNA70373	Bacillus cereus	8	8	8	7	7	7	5837558	5837558	5837558	5828831	5828831	5828831	8	2403322	5837558	35.18	2159502	2159502	2	2	851.25	g__Bacillus (UID901)	97.36	0.61	GCA_000398985.1	bacillus mycoides DSM 2048 TYPE STRAIN (96.7202)	Bacillus mycoides	d__Bacteria;p__Firmicutes;c__Bacilli;o__Bacillales;f__Bacillaceae_G;g__Bacillus_A;s__Bacillus_A mycoides
GCA_000399005.1	SAMN02596802	PRJNA70305	Bacillus cereus	13	13	10	9	8	7	6542829	6542829	6531444	6522158	6507450	6480484	13	4659562	6542829	34.66	4659562	846738	1	2	174.24	g__Bacillus (UID901)	99.34	0	GCA_000399005.1	bacillus thuringiensis serovar berliner ATCC 10792 TYPE STRAIN (96.6371)	Bacillus thuringiensis	d__Bacteria;p__Firmicutes;c__Bacilli;o__Bacillales;f__Bacillaceae_G;g__Bacillus_A;s__Bacillus_A thuringiensis
GCA_000399025.1	SAMN02596865	PRJNA70433	Bacillus cereus	23	23	21	16	15	12	6786906	6786906	6781313	6749778	6738566	6605985	23	2530442	6786906	34.97	1128634	459999	2	5	2717.56	g__Bacillus (UID902)	99.23	2.09	GCA_000399025.1	bacillus cereus ATCC 14579 TYPE STRAIN (96.5274)	Bacillus cereus	d__Bacteria;p__Firmicutes;c__Bacilli;o__Bacillales;f__Bacillaceae_G;g__Bacillus_A;s__Bacillus_A bombysepticus
GCA_000399065.1	SAMN02596805	PRJNA70311	Bacillus cereus	13	13	13	12	9	6	6534863	6534863	6534863	6525577	6483176	6383708	13	5281977	6534863	34.64	5281977	5281977	1	1	169.89	g__Bacillus (UID901)	99.34	0	GCA_000399065.1	bacillus thuringiensis serovar berliner ATCC 10792 TYPE STRAIN (96.535)	Bacillus thuringiensis	d__Bacteria;p__Firmicutes;c__Bacilli;o__Bacillales;f__Bacillaceae_G;g__Bacillus_A;s__Bacillus_A thuringiensis
GCA_000399085.1	SAMN02596806	PRJNA70313	Bacillus cereus	15	15	12	11	9	9	6858766	6858766	6847424	6838138	6813407	6813407	15	5320306	6858766	34.73	5320306	5320306	1	1	1284.66	g__Bacillus (UID901)	99.34	0.73	GCA_000399085.1	bacillus thuringiensis serovar berliner ATCC 10792 TYPE STRAIN (96.3948)	Bacillus thuringiensis	d__Bacteria;p__Firmicutes;c__Bacilli;o__Bacillales;f__Bacillaceae_G;g__Bacillus_A;s__
GCA_000399105.1	SAMN02596807	PRJNA70315	Bacillus cereus	19	19	17	14	12	12	6531739	6531739	6525168	6503308	6467766	6467766	19	4611469	6531739	34.7	4611469	332759	1	2	777.3	g__Bacillus (UID901)	99.34	0	GCA_000399105.1	bacillus thuringiensis serovar berliner ATCC 10792 TYPE STRAIN (96.6914)	Bacillus thuringiensis	d__Bacteria;p__Firmicutes;c__Bacilli;o__Bacillales;f__Bacillaceae_G;g__Bacillus_A;s__Bacillus_A thuringiensis
GCA_000399125.1	SAMN02596875	PRJNA70453	Bacillus cereus	19	18	15	12	11	11	6433030	6432149	6426230	6405320	6388681	6388681	19	2995170	6433030	34.97	883029	527181	2	4	2647.66	g__Bacillus (UID902)	99.01	1.02	GCA_000399125.1	bacillus cereus ATCC 14579 TYPE STRAIN (98.6438)	Bacillus cereus	d__Bacteria;p__Firmicutes;c__Bacilli;o__Bacillales;f__Bacillaceae_G;g__Bacillus_A;s__Bacillus_A cereus
GCA_000399145.1	SAMN02596856	PRJNA70415	Bacillus cereus	14	14	14	14	13	11	6097836	6097836	6097836	6097836	6087569	6023327	14	1635489	6097836	35.13	702893	618634	3	5	1632.05	g__Bacillus (UID901)	99.34	1.69	GCA_000399145.1	bacillus weihenstephanensis WSBC 10204 TYPE STRAIN (98.355)	Bacillus weihenstephanensis	d__Bacteria;p__Firmicutes;c__Bacilli;o__Bacillales;f__Bacillaceae_G;g__Bacillus_A;s__
GCA_000399165.1	SAMN02596799	PRJNA70299	Bacillus cereus	13	13	13	13	10	10	6039220	6039220	6039220	6039220	5982309	5982309	13	2481808	6039220	35.18	1511649	582330	2	3	766.39	g__Bacillus (UID901)	98.17	0.34	GCA_000399165.1	bacillus nitratireducens 4049 TYPE STRAIN (98.43)	Bacillus nitratireducens	d__Bacteria;p__Firmicutes;c__Bacilli;o__Bacillales;f__Bacillaceae_G;g__Bacillus_A;s__Bacillus_A nitratireducens
GCA_000399185.1	SAMN02596849	PRJNA70401	Bacillus cereus	11	11	7	5	5	5	6319750	6319750	6310539	6299413	6299413	6299413	11	5209568	6319750	34.77	5209568	5209568	1	1	1127.18	g__Bacillus (UID901)	98.95	0.33	GCA_000399185.1	bacillus thuringiensis serovar berliner ATCC 10792 TYPE STRAIN (95.8361)	Bacillus thuringiensis	d__Bacteria;p__Firmicutes;c__Bacilli;o__Bacillales;f__Bacillaceae_G;g__Bacillus_A;s__Bacillus_A thuringiensis_S
GCA_000399205.1	SAMN02596846	PRJNA70393	Bacillus cereus	14	14	12	9	8	7	5876339	5876339	5871783	5851099	5831316	5783061	14	2460585	5876339	35.22	1737477	1060270	2	3	1619.9	g__Bacillus (UID902)	98.61	0.5	GCA_000399205.1	bacillus paranthracis MN5 TYPE STRAIN (97.3034)	Bacillus paranthracis	d__Bacteria;p__Firmicutes;c__Bacilli;o__Bacillales;f__Bacillaceae_G;g__Bacillus_A;s__
GCA_000399225.1	SAMN02596845	PRJNA70391	Bacillus cereus	13	13	12	9	8	6	5892266	5892266	5889080	5868396	5853791	5765482	13	2226594	5892266	35.21	1790765	1254091	2	3	1693.61	g__Bacillus (UID902)	98.61	0.5	GCA_000399225.1	bacillus paranthracis MN5 TYPE STRAIN (97.2877)	Bacillus paranthracis	d__Bacteria;p__Firmicutes;c__Bacilli;o__Bacillales;f__Bacillaceae_G;g__Bacillus_A;s__
GCA_000399245.1	SAMN02596850	PRJNA70403	Bacillus cereus	179	179	144	120	69	35	5608415	5608415	5488817	5311496	4477551	3313735	179	218809	5608415	35.24	62991	28869	26	59	434.92	g__Bacillus (UID901)	98.24	1.04	GCA_000399245.1	bacillus weihenstephanensis WSBC 10204 TYPE STRAIN (94.4381)	Bacillus mycoides	d__Bacteria;p__Firmicutes;c__Bacilli;o__Bacillales;f__Bacillaceae_G;g__Bacillus_A;s__Bacillus_A cereus_U
GCA_000399265.1	SAMN02596808	PRJNA70317	Bacillus cereus	13	13	10	7	6	6	6697912	6697912	6691169	6669633	6654925	6654925	13	5302848	6697912	34.68	5302848	5302848	1	1	611.95	g__Bacillus (UID901)	99.34	0.39	GCA_000399265.1	bacillus thuringiensis serovar berliner ATCC 10792 TYPE STRAIN (96.4685)	Bacillus thuringiensis	d__Bacteria;p__Firmicutes;c__Bacilli;o__Bacillales;f__Bacillaceae_G;g__Bacillus_A;s__Bacillus_A thuringiensis
GCA_000399285.1	SAMN02596810	PRJNA70321	Bacillus cereus	7	7	3	3	3	3	5812437	5812437	5805627	5805627	5805627	5805627	7	5328009	5812437	35.05	5328009	5328009	1	1	696.58	g__Bacillus (UID901)	99.34	0.53	GCA_000399285.1	bacillus wiedmannii FSL W8 0169 TYPE STRAIN (95.0751)	Bacillus wiedmannii	d__Bacteria;p__Firmicutes;c__Bacilli;o__Bacillales;f__Bacillaceae_G;g__Bacillus_A;s__
GCA_000399305.1	SAMN02596843	PRJNA70387	Bacillus cereus	16	16	12	10	7	6	6544164	6544164	6534401	6520249	6470242	6433325	16	5676724	6544164	34.82	5676724	5676724	1	1	2058.31	g__Bacillus (UID901)	99.34	0	GCA_000399305.1	bacillus cereus ATCC 14579 TYPE STRAIN (95.6421)	Bacillus thuringiensis	d__Bacteria;p__Firmicutes;c__Bacilli;o__Bacillales;f__Bacillaceae_G;g__Bacillus_A;s__Bacillus_A thuringiensis_S
GCA_000399325.1	SAMN02596822	PRJNA70345	Bacillus cereus	7	7	6	6	6	5	5725826	5725826	5721151	5721151	5721151	5680283	7	4417269	5725826	34.88	4417269	4417269	1	1	1058.96	g__Bacillus (UID902)	99.23	0.31	GCA_000399325.1	bacillus cereus ATCC 14579 TYPE STRAIN (96.9689)	Bacillus cereus	d__Bacteria;p__Firmicutes;c__Bacilli;o__Bacillales;f__Bacillaceae_G;g__Bacillus_A;s__Bacillus_A bombysepticus
GCA_000399345.1	SAMN02596828	PRJNA70357	Bacillus cereus	39	39	28	24	21	20	6496494	6496494	6470094	6442364	6394571	6354512	39	1882930	6496494	34.78	457561	242391	4	8	1562.47	g__Bacillus (UID902)	98.92	0.31	GCA_000399345.1	bacillus cereus ATCC 14579 TYPE STRAIN (96.7488)	Bacillus cereus	d__Bacteria;p__Firmicutes;c__Bacilli;o__Bacillales;f__Bacillaceae_G;g__Bacillus_A;s__Bacillus_A bombysepticus
GCA_000399365.1	SAMN02596840	PRJNA70381	Bacillus cereus	48	48	40	37	28	22	6729889	6729889	6711188	6687532	6525733	6275155	48	1357722	6729889	34.76	441908	167410	5	10	1934.37	g__Bacillus (UID902)	98.92	0.31	GCA_000399365.1	bacillus cereus ATCC 14579 TYPE STRAIN (96.6686)	Bacillus cereus	d__Bacteria;p__Firmicutes;c__Bacilli;o__Bacillales;f__Bacillaceae_G;g__Bacillus_A;s__Bacillus_A bombysepticus
GCA_000399385.1	SAMN02596864	PRJNA70431	Bacillus cereus	14	14	13	11	10	9	6118469	6118469	6115420	6097291	6083659	6056375	14	4036096	6118469	34.95	4036096	587059	1	2	779.08	g__Bacillus (UID901)	99.34	0.54	GCA_000399385.1	bacillus toyonensis BCT 7112 TYPE STRAIN (98.9495)	Bacillus toyonensis	d__Bacteria;p__Firmicutes;c__Bacilli;o__Bacillales;f__Bacillaceae_G;g__Bacillus_A;s__Bacillus_A toyonensis
GCA_000399425.1	SAMN02596868	PRJNA70439	Bacillus cereus	21	21	17	15	12	10	6109375	6109375	6095061	6078947	6040380	5943100	21	3880479	6109375	35.07	3880479	605468	1	3	815.78	g__Bacillus (UID901)	99.01	0.7	GCA_000399425.1	bacillus mycoides DSM 2048 TYPE STRAIN (97.8415)	Bacillus mycoides	d__Bacteria;p__Firmicutes;c__Bacilli;o__Bacillales;f__Bacillaceae_G;g__Bacillus_A;s__Bacillus_A mycoides
GCA_000399465.1	SAMN02596881	PRJNA70465	Bacillus cereus	9	9	8	8	7	7	6110704	6110704	6108571	6108571	6097093	6097093	9	4276443	6110704	35.18	4276443	661005	1	2	957.88	g__Bacillus (UID901)	98.84	1.08	GCA_000399465.1	bacillus nitratireducens 4049 TYPE STRAIN (98.8642)	Bacillus nitratireducens	d__Bacteria;p__Firmicutes;c__Bacilli;o__Bacillales;f__Bacillaceae_G;g__Bacillus_A;s__Bacillus_A nitratireducens
GCA_000399485.1	SAMN02596866	PRJNA70435	Bacillus cereus	23	23	18	12	9	9	5266089	5266089	5250023	5202522	5152208	5152208	23	3542805	5266089	35.57	3542805	590708	1	2	1046.32	o__Bacillales (UID828)	98.28	1.29	GCA_000399485.1	bacillus pseudomycoides DSM 12442 TYPE STRAIN (95.8442)	Bacillus pseudomycoides	d__Bacteria;p__Firmicutes;c__Bacilli;o__Bacillales;f__Bacillaceae_G;g__Bacillus_A;s__Bacillus_A pseudomycoides
GCA_000399505.1	SAMN02596847	PRJNA70397	Bacillus cereus	51	51	42	38	31	23	6746442	6746442	6717029	6685302	6558773	6238430	51	1238373	6746442	34.78	354680	169606	5	11	1481.23	g__Bacillus (UID902)	98.92	0.62	GCA_000399505.1	bacillus cereus ATCC 14579 TYPE STRAIN (96.6403)	Bacillus cereus	d__Bacteria;p__Firmicutes;c__Bacilli;o__Bacillales;f__Bacillaceae_G;g__Bacillus_A;s__
GCA_000399525.1	SAMN02596863	PRJNA70429	Bacillus cereus	10	10	10	8	8	8	5782949	5782949	5782949	5767710	5767710	5767710	10	2282936	5782949	35.27	1999524	510165	2	3	1672.24	g__Bacillus (UID901)	98.02	0.76	GCA_000399525.1	bacillus weihenstephanensis WSBC 10204 TYPE STRAIN (94.8941)	Bacillus weihenstephanensis	d__Bacteria;p__Firmicutes;c__Bacilli;o__Bacillales;f__Bacillaceae_G;g__Bacillus_A;s__Bacillus_A cereus_U
GCA_000399545.1	SAMN02596867	PRJNA70437	Bacillus cereus	16	16	14	12	11	9	5709397	5709397	5704528	5691214	5676355	5597369	16	1636211	5709397	34.88	1554689	586286	2	4	912.51	g__Bacillus (UID902)	99.23	0.63	GCA_000399545.1	bacillus cereus ATCC 14579 TYPE STRAIN (96.8621)	Bacillus cereus	d__Bacteria;p__Firmicutes;c__Bacilli;o__Bacillales;f__Bacillaceae_G;g__Bacillus_A;s__Bacillus_A thuringiensis_K
GCA_000399565.1	SAMN02596874	PRJNA70451	Bacillus cereus	47	47	40	39	28	22	6332031	6332031	6313048	6307545	6125417	5904610	47	1385015	6332031	35.12	588484	206324	4	9	793.16	g__Bacillus (UID902)	99.23	0.3	GCA_000399565.1	bacillus cereus ATCC 14579 TYPE STRAIN (97.9067)	Bacillus cereus	d__Bacteria;p__Firmicutes;c__Bacilli;o__Bacillales;f__Bacillaceae_G;g__Bacillus_A;s__Bacillus_A cereus
GCA_000399585.1	SAMN02596883	PRJNA73137	Bacillus cereus	41	41	32	24	17	15	5426930	5426930	5401791	5346736	5233823	5172793	41	1210406	5426930	35.58	609131	295098	3	6	544.34	o__Bacillales (UID828)	99.43	1.29	GCA_000399585.1	bacillus pseudomycoides DSM 12442 TYPE STRAIN (95.804)	Bacillus pseudomycoides	d__Bacteria;p__Firmicutes;c__Bacilli;o__Bacillales;f__Bacillaceae_G;g__Bacillus_A;s__
GCA_000399605.1	SAMN02596884	PRJNA73139	Bacillus cereus	49	49	43	38	30	24	5470774	5470774	5445125	5407739	5284593	5047903	49	718633	5470774	35.49	335618	161379	6	12	1115.53	o__Bacillales (UID828)	99.43	0.72	GCA_000399605.1	bacillus pseudomycoides DSM 12442 TYPE STRAIN (95.6996)	Bacillus pseudomycoides	d__Bacteria;p__Firmicutes;c__Bacilli;o__Bacillales;f__Bacillaceae_G;g__Bacillus_A;s__Bacillus_A pseudomycoides
GCA_000399625.1	SAMN02596886	PRJNA73143	Bacillus cereus	25	25	13	13	9	9	5841294	5841294	5811106	5811106	5750973	5750973	25	4010179	5841294	35.12	4010179	561129	1	2	729.1	g__Bacillus (UID901)	99.34	0.42	GCA_000399625.1	bacillus wiedmannii FSL W8 0169 TYPE STRAIN (95.0623)	Bacillus wiedmannii	d__Bacteria;p__Firmicutes;c__Bacilli;o__Bacillales;f__Bacillaceae_G;g__Bacillus_A;s__Bacillus_A wiedmannii
GCA_000399645.1	SAMN02596885	PRJNA73141	Bacillus cereus	6	6	4	4	4	4	5875044	5875044	5869195	5869195	5869195	5869195	6	4726424	5875044	35.05	4726424	4726424	1	1	1035.28	g__Bacillus (UID901)	99.34	0.33	GCA_000399645.1	bacillus wiedmannii FSL W8 0169 TYPE STRAIN (95.0324)	Bacillus wiedmannii	d__Bacteria;p__Firmicutes;c__Bacilli;o__Bacillales;f__Bacillaceae_G;g__Bacillus_A;s__Bacillus_A wiedmannii
GCA_000412975.1	SAMN02596801	PRJNA70303	Bacillus cereus	9	9	8	8	8	8	5851194	5851194	5849431	5849431	5849431	5849431	9	3833135	5851194	34.92	3833135	663035	1	2	393	g__Bacillus (UID901)	99.34	0.33	GCA_000412975.1	bacillus thuringiensis serovar berliner ATCC 10792 TYPE STRAIN (97.5505)	Bacillus thuringiensis	d__Bacteria;p__Firmicutes;c__Bacilli;o__Bacillales;f__Bacillaceae_G;g__Bacillus_A;s__Bacillus_A thuringiensis
GCA_000440055.1	SAMN02469357	PRJNA208771	Bacillus cereus	5	4	3	3	3	3	5148728	5148023	5145727	5145727	5145727	5145727	5	4035842	5148728	35.32	4035842	4035842	1	1	1037.03	g__Bacillus (UID902)	99.23	0.07	GCA_000440055.1	bacillus paranthracis MN5 TYPE STRAIN (98.4239)	Bacillus paranthracis	d__Bacteria;p__Firmicutes;c__Bacilli;o__Bacillales;f__Bacillaceae_G;g__Bacillus_A;s__Bacillus_A paranthracis
GCA_000518025.1	SAMN02597354	PRJNA173846	Bacillus cereus	106	72	58	50	40	34	5633049	5619187	5586996	5530982	5370757	5149075	81	495537	5625483	35	178136	89623	10	21	0	g__Bacillus (UID902)	98.96	0.64	GCA_000518025.1	bacillus cereus ATCC 14579 TYPE STRAIN (99.2796)	Bacillus cereus	d__Bacteria;p__Firmicutes;c__Bacilli;o__Bacillales;f__Bacillaceae_G;g__Bacillus_A;s__Bacillus_A cereus
GCA_000520915.1	SAMN02597362	PRJNA230659	Bacillus cereus	82	63	49	43	34	29	5313924	5303823	5268236	5225436	5053452	4848392	72	483396	5310156	35.07	198717	112914	9	18	0.36	g__Bacillus (UID902)	99.23	0	GCA_000520915.1	bacillus cereus ATCC 14579 TYPE STRAIN (98.2365)	Bacillus cereus	d__Bacteria;p__Firmicutes;c__Bacilli;o__Bacillales;f__Bacillaceae_G;g__Bacillus_A;s__Bacillus_A cereus
GCA_000635895.2	SAMN02693464	PRJNA242371	Bacillus cereus	4	4	4	4	3	3	5734615	5734615	5734615	5734615	5722837	5722837	4	5352307	5734615	35.11	5352307	5352307	1	1	0	g__Bacillus (UID902)	99.23	0	GCA_000635895.2	bacillus cereus ATCC 14579 TYPE STRAIN (97.0401)	Bacillus cereus	d__Bacteria;p__Firmicutes;c__Bacilli;o__Bacillales;f__Bacillaceae_G;g__Bacillus_A;s__Bacillus_A bombysepticus
GCA_000688755.1	SAMN02712363	PRJNA243069	Bacillus cereus	84	65	60	55	46	37	5462435	5454002	5440812	5403175	5250821	4926427	73	330397	5459181	35.1	136961	85174	12	25	17.24	g__Bacillus (UID902)	99.23	0.1	GCA_000688755.1	bacillus tropicus N24 TYPE STRAIN (96.5528)	Bacillus tropicus	d__Bacteria;p__Firmicutes;c__Bacilli;o__Bacillales;f__Bacillaceae_G;g__Bacillus_A;s__Bacillus_A tropicus
GCA_000724585.1	SAMN02801763	PRJNA248730	Bacillus cereus	1	1	1	1	1	1	5223665	5223665	5223665	5223665	5223665	5223665	1	5223665	5223665	35.54	5223665	5223665	1	1	0	g__Bacillus (UID902)	88.97	0.37	GCA_000724585.1	bacillus pacificus EB422 TYPE STRAIN (95.8331)	Bacillus tropicus	d__Bacteria;p__Firmicutes;c__Bacilli;o__Bacillales;f__Bacillaceae_G;g__Bacillus_A;s__
GCA_000743195.1	SAMN02739296	PRJNA243586	Bacillus cereus	5	5	3	2	2	2	5600212	5600212	5593376	5585396	5585396	5585396	5	5511392	5600212	35.32	5511392	5511392	1	1	62.52	g__Bacillus (UID902)	98.77	0.56	GCA_000743195.1	bacillus paranthracis MN5 TYPE STRAIN (97.315)	Bacillus paranthracis	d__Bacteria;p__Firmicutes;c__Bacilli;o__Bacillales;f__Bacillaceae_G;g__Bacillus_A;s__
GCA_000743815.1	SAMN02736987	PRJNA243525	Bacillus cereus	2	2	2	2	1	1	5996083	5996083	5996083	5996083	5984031	5984031	2	5984031	5996083	34.84	5984031	5984031	1	1	40.04	g__Bacillus (UID902)	99.18	0.33	GCA_000743815.1	bacillus cereus ATCC 14579 TYPE STRAIN (96.8297)	Bacillus cereus	d__Bacteria;p__Firmicutes;c__Bacilli;o__Bacillales;f__Bacillaceae_G;g__Bacillus_A;s__Bacillus_A thuringiensis_K
GCA_000746865.1	SAMN02739295	PRJNA243585	Bacillus cereus	2	2	2	2	2	1	5262313	5262313	5262313	5262313	5262313	5226183	2	5226183	5262313	35.33	5226183	5226183	1	1	32.32	g__Bacillus (UID902)	99.16	0.32	GCA_000746865.1	bacillus tropicus N24 TYPE STRAIN (96.8364)	Bacillus tropicus	d__Bacteria;p__Firmicutes;c__Bacilli;o__Bacillales;f__Bacillaceae_G;g__Bacillus_A;s__Bacillus_A tropicus
GCA_000773635.1	SAMN02941309	PRJNA256220	Bacillus cereus	36	34	32	28	24	17	5812578	5811379	5806379	5773435	5720165	5461372	36	1101109	5812578	34.81	480439	212786	4	9	38.74	g__Bacillus (UID902)	98.97	0	GCA_000773635.1	bacillus cereus ATCC 14579 TYPE STRAIN (96.931)	Bacillus cereus	d__Bacteria;p__Firmicutes;c__Bacilli;o__Bacillales;f__Bacillaceae_G;g__Bacillus_A;s__Bacillus_A bombysepticus
GCA_000789315.1	SAMN03121921	PRJNA264413	Bacillus cereus	3	3	3	3	3	3	5718945	5718945	5718945	5718945	5718945	5718945	3	5457398	5718945	35.17	5457398	5457398	1	1	0	g__Bacillus (UID902)	99.18	0.1	GCA_000789315.1	bacillus tropicus N24 TYPE STRAIN (96.5524)	Bacillus tropicus	d__Bacteria;p__Firmicutes;c__Bacilli;o__Bacillales;f__Bacillaceae_G;g__Bacillus_A;s__Bacillus_A tropicus
GCA_000832385.1	SAMN03010435	PRJNA236486	Bacillus cereus	2	2	2	2	2	2	5590358	5590358	5590358	5590358	5590358	5590358	2	5379685	5590358	35.36	5379685	5379685	1	1	0	g__Bacillus (UID902)	98.92	0	GCA_000832385.1	bacillus anthracis ames TYPE STRAIN (97.5317)	Bacillus anthracis	d__Bacteria;p__Firmicutes;c__Bacilli;o__Bacillales;f__Bacillaceae_G;g__Bacillus_A;s__Bacillus_A anthracis
GCA_000832405.1	SAMN03010434	PRJNA236041	Bacillus cereus	2	2	2	2	2	2	5448107	5448107	5448107	5448107	5448107	5448107	2	5268427	5448107	35.33	5268427	5268427	1	1	0	g__Bacillus (UID902)	99.23	0	GCA_000832405.1	bacillus anthracis ames TYPE STRAIN (97.6017)	Bacillus anthracis	d__Bacteria;p__Firmicutes;c__Bacilli;o__Bacillales;f__Bacillaceae_G;g__Bacillus_A;s__Bacillus_A anthracis
GCA_000832525.1	SAMN03010436	PRJNA238206	Bacillus cereus	2	2	2	2	2	2	5697763	5697763	5697763	5697763	5697763	5697763	2	5295158	5697763	35.3	5295158	5295158	1	1	0	g__Bacillus (UID902)	99.23	0.61	GCA_000832525.1	bacillus tropicus N24 TYPE STRAIN (96.5312)	Bacillus tropicus	d__Bacteria;p__Firmicutes;c__Bacilli;o__Bacillales;f__Bacillaceae_G;g__Bacillus_A;s__Bacillus_A tropicus
GCA_000832765.1	SAMN03085852	PRJNA238242	Bacillus cereus	4	4	4	3	3	3	5642300	5642300	5642300	5635000	5635000	5635000	4	5270991	5642300	35.31	5270991	5270991	1	1	0	g__Bacillus (UID902)	98.92	0	GCA_000832765.1	bacillus anthracis ames TYPE STRAIN (98.6293)	Bacillus anthracis	d__Bacteria;p__Firmicutes;c__Bacilli;o__Bacillales;f__Bacillaceae_G;g__Bacillus_A;s__Bacillus_A anthracis
GCA_000832805.1	SAMN03085864	PRJNA235894	Bacillus cereus	4	4	4	4	4	4	5720073	5720073	5720073	5720073	5720073	5720073	4	5267792	5720073	35.18	5267792	5267792	1	1	0	g__Bacillus (UID902)	99.23	0.1	GCA_000832805.1	bacillus tropicus N24 TYPE STRAIN (96.515)	Bacillus tropicus	d__Bacteria;p__Firmicutes;c__Bacilli;o__Bacillales;f__Bacillaceae_G;g__Bacillus_A;s__Bacillus_A tropicus
GCA_000832845.1	SAMN03107142	PRJNA243585	Bacillus cereus	2	2	2	2	2	1	5306298	5306298	5306298	5306298	5306298	5269496	2	5269496	5306298	35.42	5269496	5269496	1	1	0	g__Bacillus (UID902)	99.16	0.32	GCA_000832845.1	bacillus tropicus N24 TYPE STRAIN (96.825)	Bacillus tropicus	d__Bacteria;p__Firmicutes;c__Bacilli;o__Bacillales;f__Bacillaceae_G;g__Bacillus_A;s__Bacillus_A tropicus
GCA_000832865.1	SAMN03107384	PRJNA235227	Bacillus cereus	8	8	7	6	6	5	6068729	6068729	6063831	6054034	6054034	6011564	8	5342933	6068729	34.95	5342933	5342933	1	1	0	g__Bacillus (UID902)	99.23	0.58	GCA_000832865.1	bacillus anthracis ames TYPE STRAIN (97.3577)	Bacillus anthracis	d__Bacteria;p__Firmicutes;c__Bacilli;o__Bacillales;f__Bacillaceae_G;g__Bacillus_A;s__Bacillus_A anthracis
GCA_000833045.1	SAMN03199333	PRJNA238054	Bacillus cereus	6	6	5	3	3	3	5846781	5846781	5841798	5824789	5824789	5824789	6	5305318	5846781	35.14	5305318	5305318	1	1	0	g__Bacillus (UID902)	99.23	0.35	GCA_000833045.1	bacillus anthracis ames TYPE STRAIN (97.3724)	Bacillus anthracis	d__Bacteria;p__Firmicutes;c__Bacilli;o__Bacillales;f__Bacillaceae_G;g__Bacillus_A;s__Bacillus_A anthracis
GCA_000835185.1	SAMN03092702	PRJNA238071	Bacillus cereus	4	4	4	3	3	3	5642468	5642468	5642468	5635168	5635168	5635168	4	5271178	5642468	35.31	5271178	5271178	1	1	0	g__Bacillus (UID902)	98.92	0	GCA_000835185.1	bacillus anthracis ames TYPE STRAIN (98.6471)	Bacillus anthracis	d__Bacteria;p__Firmicutes;c__Bacilli;o__Bacillales;f__Bacillaceae_G;g__Bacillus_A;s__Bacillus_A anthracis
GCA_000935235.1	SAMN03280714	PRJNA272317	Bacillus cereus	238	205	152	127	68	29	5594243	5570869	5437613	5251257	4155463	2783563	238	468557	5594243	34.86	49800	24503	30	70	0	g__Bacillus (UID902)	98.84	2.7	GCA_000935235.1	bacillus cereus ATCC 14579 TYPE STRAIN (98.0854)	Bacillus cereus	d__Bacteria;p__Firmicutes;c__Bacilli;o__Bacillales;f__Bacillaceae_G;g__Bacillus_A;s__Bacillus_A cereus
GCA_000948345.1	SAMN03025776	PRJNA260737	Bacillus cereus	150	150	88	70	47	33	6225185	6225185	6077271	5950768	5581221	4990536	150	573450	6225185	34.62	172419	62706	12	28	0	g__Bacillus (UID902)	98.87	1.4	GCA_000948345.1	bacillus cereus ATCC 14579 TYPE STRAIN (96.6559)	Bacillus cereus	d__Bacteria;p__Firmicutes;c__Bacilli;o__Bacillales;f__Bacillaceae_G;g__Bacillus_A;s__Bacillus_A bombysepticus
GCA_000978375.1	SAMN03140101	PRJNA261557	Bacillus cereus	1	1	1	1	1	1	5349617	5349617	5349617	5349617	5349617	5349617	1	5349617	5349617	35.29	5349617	5349617	1	1	0	g__Bacillus (UID902)	99.23	0	GCA_000978375.1	bacillus cereus ATCC 14579 TYPE STRAIN (98.1152)	Bacillus cereus	d__Bacteria;p__Firmicutes;c__Bacilli;o__Bacillales;f__Bacillaceae_G;g__Bacillus_A;s__Bacillus_A cereus
GCA_000987785.1	SAMN03466681	PRJNA280692	Bacillus cereus	96	92	79	75	56	37	5467646	5464699	5433019	5401116	5073907	4355412	96	339169	5467646	35.22	95944	59756	15	33	0	g__Bacillus (UID902)	98.61	0.51	GCA_000987785.1	bacillus pacificus EB422 TYPE STRAIN (99.9407)	Bacillus pacificus	d__Bacteria;p__Firmicutes;c__Bacilli;o__Bacillales;f__Bacillaceae_G;g__Bacillus_A;s__Bacillus_A paranthracis
GCA_001008565.1	SAMN03267260	PRJNA270586	Bacillus cereus	65	57	43	40	32	26	6055568	6050655	6025388	6006667	5873864	5660467	63	1131785	6054637	34.95	277833	157178	5	14	52.29	g__Bacillus (UID901)	99.34	0.2	GCA_001008565.1	bacillus wiedmannii FSL W8 0169 TYPE STRAIN (96.3914)	Bacillus wiedmannii	d__Bacteria;p__Firmicutes;c__Bacilli;o__Bacillales;f__Bacillaceae_G;g__Bacillus_A;s__Bacillus_A wiedmannii
GCA_001008575.1	SAMN03267261	PRJNA270586	Bacillus cereus	76	68	54	50	43	31	5217021	5211791	5177282	5144731	5025456	4592002	75	407681	5216527	35.4	170659	88366	10	21	34.83	g__Bacillus (UID902)	99.07	0.49	GCA_001008575.1	bacillus paranthracis MN5 TYPE STRAIN (97.5128)	Bacillus paranthracis	d__Bacteria;p__Firmicutes;c__Bacilli;o__Bacillales;f__Bacillaceae_G;g__Bacillus_A;s__Bacillus_A paranthracis
GCA_001008585.1	SAMN03267263	PRJNA270586	Bacillus cereus	101	88	74	70	58	37	5482056	5473163	5441514	5410587	5208411	4418905	101	288474	5482056	35.47	117878	65102	16	32	28.49	g__Bacillus (UID902)	98.7	0.66	GCA_001008585.1	bacillus paranthracis MN5 TYPE STRAIN (97.4722)	Bacillus paranthracis	d__Bacteria;p__Firmicutes;c__Bacilli;o__Bacillales;f__Bacillaceae_G;g__Bacillus_A;s__Bacillus_A paranthracis
GCA_001008595.1	SAMN03267262	PRJNA270586	Bacillus cereus	89	77	62	56	38	25	6237091	6229884	6192172	6143879	5859557	5435778	87	574325	6236179	34.63	237578	134803	7	15	54.18	g__Bacillus (UID902)	99.23	0.4	GCA_001008595.1	bacillus cereus ATCC 14579 TYPE STRAIN (96.261)	Bacillus cereus	d__Bacteria;p__Firmicutes;c__Bacilli;o__Bacillales;f__Bacillaceae_G;g__Bacillus_A;s__Bacillus_A thuringiensis_K
GCA_001008645.1	SAMN03267264	PRJNA270586	Bacillus cereus	70	64	44	39	33	21	5571130	5566292	5522677	5485220	5379564	4954757	70	565039	5571130	35.14	304217	198152	7	13	30.57	g__Bacillus (UID902)	99.07	0.73	GCA_001008645.1	bacillus anthracis ames TYPE STRAIN (97.8605)	Bacillus anthracis	d__Bacteria;p__Firmicutes;c__Bacilli;o__Bacillales;f__Bacillaceae_G;g__Bacillus_A;s__Bacillus_A anthracis
GCA_001008665.1	SAMN03267267	PRJNA270586	Bacillus cereus	312	255	162	119	73	35	6159495	6123133	5884532	5574291	4802043	3363471	301	185150	6154387	34.84	54547	28668	30	67	639.02	g__Bacillus (UID902)	96.6	0.31	GCA_001008665.1	bacillus cereus ATCC 14579 TYPE STRAIN (96.732)	Bacillus cereus	d__Bacteria;p__Firmicutes;c__Bacilli;o__Bacillales;f__Bacillaceae_G;g__Bacillus_A;s__Bacillus_A bombysepticus
GCA_001008695.1	SAMN03267266	PRJNA270586	Bacillus cereus	106	85	61	54	40	29	5699587	5686586	5624164	5571290	5313885	4927279	100	609053	5696716	35.17	235544	84156	8	20	28.44	g__Bacillus (UID902)	98.77	0.88	GCA_001008695.1	bacillus paranthracis MN5 TYPE STRAIN (97.3549)	Bacillus paranthracis	d__Bacteria;p__Firmicutes;c__Bacilli;o__Bacillales;f__Bacillaceae_G;g__Bacillus_A;s__Bacillus_A paranthracis
GCA_001043655.1	SAMN03392518	PRJNA277401	Bacillus cereus	90	75	63	59	47	36	5150922	5144153	5118287	5090433	4879341	4473694	79	295076	5146953	35.15	131054	69011	12	26	0	g__Bacillus (UID902)	98.46	0.31	GCA_001043655.1	bacillus cereus ATCC 14579 TYPE STRAIN (98.5305)	Bacillus cereus	d__Bacteria;p__Firmicutes;c__Bacilli;o__Bacillales;f__Bacillaceae_G;g__Bacillus_A;s__Bacillus_A cereus
GCA_001044475.1	SAMN03325927	PRJNA274235	Bacillus cereus	48	47	41	38	33	24	5477362	5476527	5461921	5442223	5373073	5028271	48	808865	5477362	35.28	259768	153091	6	13	1.92	g__Bacillus (UID902)	98.92	0	GCA_001044475.1	bacillus paranthracis MN5 TYPE STRAIN (98.5181)	Bacillus paranthracis	d__Bacteria;p__Firmicutes;c__Bacilli;o__Bacillales;f__Bacillaceae_G;g__Bacillus_A;s__Bacillus_A paranthracis
GCA_001044485.1	SAMN03325925	PRJNA274235	Bacillus cereus	45	42	40	36	27	24	5841213	5839142	5833123	5803482	5654993	5556552	45	1134101	5841213	35.06	237244	178580	6	13	4.14	g__Bacillus (UID902)	99.23	0.35	GCA_001044485.1	bacillus cereus ATCC 14579 TYPE STRAIN (97.9873)	Bacillus cereus	d__Bacteria;p__Firmicutes;c__Bacilli;o__Bacillales;f__Bacillaceae_G;g__Bacillus_A;s__
GCA_001044555.1	SAMN03325931	PRJNA274235	Bacillus cereus	77	76	65	58	44	33	5565414	5564614	5522345	5467516	5228922	4894140	77	522158	5565414	35.32	170740	86442	10	23	75.43	g__Bacillus (UID902)	98.61	0.33	GCA_001044555.1	bacillus pacificus EB422 TYPE STRAIN (99.9418)	Bacillus pacificus	d__Bacteria;p__Firmicutes;c__Bacilli;o__Bacillales;f__Bacillaceae_G;g__Bacillus_A;s__
GCA_001044565.1	SAMN03325930	PRJNA274235	Bacillus cereus	49	49	43	40	32	25	5926033	5926033	5906838	5883176	5738710	5476160	49	1100747	5926033	35.11	355056	123254	4	13	1.43	g__Bacillus (UID902)	99.54	0.47	GCA_001044565.1	bacillus albus N35-10-2 TYPE STRAIN (98.9681)	Bacillus albus	d__Bacteria;p__Firmicutes;c__Bacilli;o__Bacillales;f__Bacillaceae_G;g__Bacillus_A;s__Bacillus_A albus
GCA_001044585.1	SAMN03325935	PRJNA274235	Bacillus cereus	320	297	198	150	68	23	5226364	5209218	4946902	4604914	3262547	1732303	320	136570	5226364	35.23	32259	17840	46	100	1.91	g__Bacillus (UID902)	99.23	0.72	GCA_001044585.1	bacillus anthracis ames TYPE STRAIN (98.0544)	Bacillus anthracis	d__Bacteria;p__Firmicutes;c__Bacilli;o__Bacillales;f__Bacillaceae_G;g__Bacillus_A;s__Bacillus_A anthracis
GCA_001044635.1	SAMN03325933	PRJNA274235	Bacillus cereus	115	112	98	84	64	36	5285291	5283068	5237779	5135876	4831017	3826733	115	286327	5285291	35.27	91497	46845	19	39	1.89	g__Bacillus (UID902)	99.07	0	GCA_001044635.1	bacillus paranthracis MN5 TYPE STRAIN (98.4942)	Bacillus paranthracis	d__Bacteria;p__Firmicutes;c__Bacilli;o__Bacillales;f__Bacillaceae_G;g__Bacillus_A;s__Bacillus_A paranthracis
GCA_001044645.1	SAMN03325932	PRJNA274235	Bacillus cereus	64	64	55	50	40	34	5714965	5714965	5692218	5657876	5487606	5282317	64	452143	5714965	35.1	204296	94887	10	19	4.3	g__Bacillus (UID902)	98.82	0.03	GCA_001044645.1	bacillus cereus ATCC 14579 TYPE STRAIN (97.0403)	Bacillus cereus	d__Bacteria;p__Firmicutes;c__Bacilli;o__Bacillales;f__Bacillaceae_G;g__Bacillus_A;s__Bacillus_A bombysepticus
GCA_001044655.1	SAMN03325936	PRJNA274235	Bacillus cereus	61	61	55	48	36	32	6069941	6069941	6051521	5997862	5794543	5668610	61	453260	6069941	34.91	189988	132551	9	19	9.32	g__Bacillus (UID902)	98.92	0.24	GCA_001044655.1	bacillus cereus ATCC 14579 TYPE STRAIN (97.8946)	Bacillus cereus	d__Bacteria;p__Firmicutes;c__Bacilli;o__Bacillales;f__Bacillaceae_G;g__Bacillus_A;s__
GCA_001044665.1	SAMN03325934	PRJNA274235	Bacillus cereus	447	412	265	174	70	15	5513419	5488303	5104441	4469239	2834796	990073	447	100653	5513419	34.93	25621	12467	67	145	0	g__Bacillus (UID902)	98.51	1.04	GCA_001044665.1	bacillus cereus ATCC 14579 TYPE STRAIN (98.645)	Bacillus cereus	d__Bacteria;p__Firmicutes;c__Bacilli;o__Bacillales;f__Bacillaceae_G;g__Bacillus_A;s__Bacillus_A cereus
GCA_001044715.1	SAMN03325937	PRJNA274235	Bacillus cereus	38	38	34	31	26	25	5593233	5593233	5579231	5556088	5470930	5421013	38	659381	5593233	35.15	348619	152500	6	12	5.9	g__Bacillus (UID902)	99.17	0	GCA_001044715.1	bacillus cereus ATCC 14579 TYPE STRAIN (98.7737)	Bacillus cereus	d__Bacteria;p__Firmicutes;c__Bacilli;o__Bacillales;f__Bacillaceae_G;g__Bacillus_A;s__Bacillus_A cereus
GCA_001044735.1	SAMN03325942	PRJNA274235	Bacillus cereus	68	67	62	57	48	37	5552607	5551648	5536745	5501330	5341401	4927884	68	371484	5552607	35.34	166503	73369	12	25	0.65	g__Bacillus (UID902)	99.05	0.39	GCA_001044735.1	bacillus paranthracis MN5 TYPE STRAIN (97.4797)	Bacillus paranthracis	d__Bacteria;p__Firmicutes;c__Bacilli;o__Bacillales;f__Bacillaceae_G;g__Bacillus_A;s__Bacillus_A paranthracis
GCA_001044795.1	SAMN03325939	PRJNA274235	Bacillus cereus	54	54	52	45	35	28	5530488	5530488	5523980	5469833	5314672	5054897	54	647399	5530488	35.35	192413	120838	8	17	12.39	g__Bacillus (UID902)	99.23	0.03	GCA_001044795.1	bacillus paranthracis MN5 TYPE STRAIN (98.4222)	Bacillus paranthracis	d__Bacteria;p__Firmicutes;c__Bacilli;o__Bacillales;f__Bacillaceae_G;g__Bacillus_A;s__Bacillus_A paranthracis
GCA_001044815.1	SAMN03325940	PRJNA274235	Bacillus cereus	60	60	52	49	41	32	6226076	6226076	6207932	6189946	6061311	5727975	60	812059	6226076	34.99	180772	111236	8	19	0.02	g__Bacillus (UID901)	99.34	0.43	GCA_001044815.1	bacillus wiedmannii FSL W8 0169 TYPE STRAIN (96.3499)	Bacillus wiedmannii	d__Bacteria;p__Firmicutes;c__Bacilli;o__Bacillales;f__Bacillaceae_G;g__Bacillus_A;s__Bacillus_A wiedmannii
GCA_001044825.1	SAMN03325941	PRJNA274235	Bacillus cereus	92	92	79	66	51	36	6090848	6090848	6050126	5955795	5714767	5167869	92	398886	6090848	35.21	172877	74547	12	27	0.84	g__Bacillus (UID902)	98.77	1.13	GCA_001044825.1	bacillus paranthracis MN5 TYPE STRAIN (97.2077)	Bacillus paranthracis	d__Bacteria;p__Firmicutes;c__Bacilli;o__Bacillales;f__Bacillaceae_G;g__Bacillus_A;s__
GCA_001044855.1	SAMN03325944	PRJNA274235	Bacillus cereus	207	201	170	135	88	45	6759149	6755304	6661064	6404739	5591347	4013934	207	275589	6759149	34.86	61349	32859	34	71	6.47	g__Bacillus (UID902)	98.92	0.31	GCA_001044855.1	bacillus cereus ATCC 14579 TYPE STRAIN (96.7418)	Bacillus cereus	d__Bacteria;p__Firmicutes;c__Bacilli;o__Bacillales;f__Bacillaceae_G;g__Bacillus_A;s__Bacillus_A thuringiensis_K
GCA_001044875.1	SAMN03325945	PRJNA274235	Bacillus cereus	78	76	75	68	48	35	5791233	5789886	5785153	5734266	5353869	4894306	78	438000	5791233	35.09	136264	63203	11	26	68.74	g__Bacillus (UID901)	99.34	0.17	GCA_001044875.1	bacillus thuringiensis serovar berliner ATCC 10792 TYPE STRAIN (96.8361)	Bacillus thuringiensis	d__Bacteria;p__Firmicutes;c__Bacilli;o__Bacillales;f__Bacillaceae_G;g__Bacillus_A;s__Bacillus_A thuringiensis
GCA_001044895.1	SAMN03325947	PRJNA274235	Bacillus cereus	184	179	154	131	78	35	5618923	5615446	5560818	5395776	4510269	2981506	184	214525	5618923	35.12	52377	29952	32	67	0.23	g__Bacillus (UID902)	98.74	2	GCA_001044895.1	bacillus paranthracis MN5 TYPE STRAIN (97.3651)	Bacillus paranthracis	d__Bacteria;p__Firmicutes;c__Bacilli;o__Bacillales;f__Bacillaceae_G;g__Bacillus_A;s__Bacillus_A paranthracis
GCA_001044905.1	SAMN03325946	PRJNA274235	Bacillus cereus	34	33	26	22	19	19	5333418	5332611	5310127	5279202	5229515	5229515	34	947826	5333418	35.42	402005	184540	4	8	0.37	g__Bacillus (UID902)	99.23	0.47	GCA_001044905.1	bacillus tropicus N24 TYPE STRAIN (96.3845)	Bacillus tropicus	d__Bacteria;p__Firmicutes;c__Bacilli;o__Bacillales;f__Bacillaceae_G;g__Bacillus_A;s__Bacillus_A tropicus
GCA_001044955.1	SAMN03325926	PRJNA274235	Bacillus cereus	176	175	157	131	87	49	6764924	6764153	6700253	6519812	5782585	4369843	176	275589	6764924	34.93	67058	38154	32	65	4.51	g__Bacillus (UID902)	98.92	0.31	GCA_001044955.1	bacillus cereus ATCC 14579 TYPE STRAIN (96.7426)	Bacillus cereus	d__Bacteria;p__Firmicutes;c__Bacilli;o__Bacillales;f__Bacillaceae_G;g__Bacillus_A;s__Bacillus_A thuringiensis_K
GCA_001058585.1	SAMN03198035	PRJNA267549	Bacillus cereus	719	575	265	151	48	16	5642118	5567707	4789349	3961094	2252350	1260905	645	127459	5619199	34.96	20438	8427	73	179	23.19	g__Bacillus (UID902)	97.85	0.63	GCA_001058585.1	bacillus cereus ATCC 14579 TYPE STRAIN (97.8791)	Bacillus cereus	d__Bacteria;p__Firmicutes;c__Bacilli;o__Bacillales;f__Bacillaceae_G;g__Bacillus_A;s__Bacillus_A cereus
GCA_001059175.1	SAMN03198038	PRJNA267549	Bacillus cereus	61	56	48	44	36	29	5391094	5389019	5372327	5344791	5189783	4888869	57	441181	5389870	35.15	201695	110775	11	19	18.98	g__Bacillus (UID902)	99.17	0.06	GCA_001059175.1	bacillus cereus ATCC 14579 TYPE STRAIN (98.1444)	Bacillus cereus	d__Bacteria;p__Firmicutes;c__Bacilli;o__Bacillales;f__Bacillaceae_G;g__Bacillus_A;s__Bacillus_A cereus
GCA_001059825.1	SAMN03198103	PRJNA267549	Bacillus cereus	585	436	288	174	53	9	5364992	5298601	4905403	4081511	2167196	677797	486	107137	5334508	35.16	20160	10552	76	167	1.87	g__Bacillus (UID902)	97.99	0.77	GCA_001059825.1	bacillus pacificus EB422 TYPE STRAIN (98.3572)	Bacillus pacificus	d__Bacteria;p__Firmicutes;c__Bacilli;o__Bacillales;f__Bacillaceae_G;g__Bacillus_A;s__Bacillus_A paranthracis
GCA_001059875.1	SAMN03198118	PRJNA267549	Bacillus cereus	504	378	253	170	65	15	5360032	5306426	4969309	4360775	2669366	962773	416	100190	5333714	35.16	25001	13137	65	139	0	g__Bacillus (UID902)	98.3	0.43	GCA_001059875.1	bacillus pacificus EB422 TYPE STRAIN (98.3701)	Bacillus pacificus	d__Bacteria;p__Firmicutes;c__Bacilli;o__Bacillales;f__Bacillaceae_G;g__Bacillus_A;s__Bacillus_A paranthracis
GCA_001077095.1	SAMN03198037	PRJNA267549	Bacillus cereus	132	121	96	82	56	30	5351897	5348236	5282160	5179925	4703374	3735279	123	283253	5349631	35.12	113960	43406	15	37	20.81	g__Bacillus (UID902)	99.17	0.06	GCA_001077095.1	bacillus cereus ATCC 14579 TYPE STRAIN (98.0955)	Bacillus cereus	d__Bacteria;p__Firmicutes;c__Bacilli;o__Bacillales;f__Bacillaceae_G;g__Bacillus_A;s__Bacillus_A cereus
GCA_001277915.1	SAMN03785549	PRJNA287734	Bacillus cereus	4	4	4	2	1	1	5398511	5398511	5398511	5381776	5370032	5370032	4	5370032	5398511	35.2	5370032	5370032	1	1	0.02	g__Bacillus (UID901)	99.27	0	GCA_001277915.1	bacillus thuringiensis serovar berliner ATCC 10792 TYPE STRAIN (98.1868)	Bacillus thuringiensis	d__Bacteria;p__Firmicutes;c__Bacilli;o__Bacillales;f__Bacillaceae_G;g__Bacillus_A;s__Bacillus_A thuringiensis
GCA_001286825.1	SAMEA3484403	PRJEB9876	Bacillus cereus	793	659	284	145	40	10	5247249	5163981	4216961	3254086	1629250	630857	746	85365	5229156	35.33	14486	6309	93	232	0	g__Bacillus (UID902)	95.48	0.73	GCA_001286825.1	bacillus anthracis ames TYPE STRAIN (98.7531)	Bacillus anthracis	d__Bacteria;p__Firmicutes;c__Bacilli;o__Bacillales;f__Bacillaceae_G;g__Bacillus_A;s__Bacillus_A anthracis
GCA_001286905.1	SAMEA3484400	PRJEB9876	Bacillus cereus	839	702	395	241	98	36	9497465	9420858	8629018	7516139	5197684	2985160	775	159183	9472822	38.94	30568	12351	82	205	0	root (UID1)	100	108.33	GCA_001286905.1	bacillus anthracis ames TYPE STRAIN (93.8042)	Bacillus anthracis	#N/A
GCA_001518875.1	SAMN03451612	PRJNA279901	Bacillus cereus	2	2	2	2	2	2	5678662	5678662	5678662	5678662	5678662	5678662	2	5418913	5678662	35.15	5418913	5418913	1	1	0	g__Bacillus (UID902)	99.02	0.47	GCA_001518875.1	bacillus cereus ATCC 14579 TYPE STRAIN (98.7705)	Bacillus cereus	d__Bacteria;p__Firmicutes;c__Bacilli;o__Bacillales;f__Bacillaceae_G;g__Bacillus_A;s__Bacillus_A cereus
GCA_001541995.1	SAMN04432438	PRJNA309386	Bacillus cereus	225	171	129	106	74	41	5690867	5652588	5545462	5374762	4824642	3686545	225	338897	5690867	35.31	70267	35728	28	55	0	g__Bacillus (UID902)	98.92	0.18	GCA_001541995.1	bacillus anthracis ames TYPE STRAIN (98.5993)	Bacillus anthracis	d__Bacteria;p__Firmicutes;c__Bacilli;o__Bacillales;f__Bacillaceae_G;g__Bacillus_A;s__Bacillus_A anthracis
GCA_001543815.1	SAMN04432435	PRJNA309386	Bacillus cereus	1437	1434	98	11	1	0	3639192	3636278	720225	166505	48265	0	1437	48265	3639192	36.1	2858	1826	392	792	0.36	g__Bacillus (UID902)	71.38	2.09	GCA_001543815.1	bacillus anthracis ames TYPE STRAIN (97.9143)	Bacillus anthracis	d__Bacteria;p__Firmicutes;c__Bacilli;o__Bacillales;f__Bacillaceae_G;g__Bacillus_A;s__Bacillus_A anthracis
GCA_001566355.1	SAMN03797561	PRJNA288272	Bacillus cereus	278	210	138	101	56	29	5411255	5377333	5168316	4892019	4161549	3194119	232	340091	5393440	35.31	70158	27849	21	52	0	g__Bacillus (UID902)	98.92	0.18	GCA_001566355.1	bacillus pacificus EB422 TYPE STRAIN (98.1608)	Bacillus pacificus	d__Bacteria;p__Firmicutes;c__Bacilli;o__Bacillales;f__Bacillaceae_G;g__Bacillus_A;s__Bacillus_A paranthracis
GCA_001566365.1	SAMN03797429	PRJNA288249	Bacillus cereus	194	157	114	86	52	28	5591569	5575072	5454129	5244396	4678836	3806849	165	418945	5580445	35.14	101838	39754	14	37	0	g__Bacillus (UID902)	98.77	0.46	GCA_001566365.1	bacillus paranthracis MN5 TYPE STRAIN (97.541)	Bacillus paranthracis	d__Bacteria;p__Firmicutes;c__Bacilli;o__Bacillales;f__Bacillaceae_G;g__Bacillus_A;s__Bacillus_A paranthracis
GCA_001566375.1	SAMN03797526	PRJNA288257	Bacillus cereus	266	166	108	82	53	30	5620250	5575998	5446912	5252879	4769520	3963008	185	526437	5589220	35.33	115558	41179	14	35	0	g__Bacillus (UID902)	98.77	0.6	GCA_001566375.1	bacillus paranthracis MN5 TYPE STRAIN (97.2824)	Bacillus paranthracis	d__Bacteria;p__Firmicutes;c__Bacilli;o__Bacillales;f__Bacillaceae_G;g__Bacillus_A;s__
GCA_001566385.1	SAMN03797530	PRJNA288261	Bacillus cereus	328	229	143	95	48	29	5501965	5453767	5224984	4861120	4083791	3401745	261	293885	5475547	35.37	72222	24414	19	49	0	g__Bacillus (UID902)	99.23	0.31	GCA_001566385.1	bacillus paranthracis MN5 TYPE STRAIN (98.1953)	Bacillus paranthracis	d__Bacteria;p__Firmicutes;c__Bacilli;o__Bacillales;f__Bacillaceae_G;g__Bacillus_A;s__Bacillus_A paranthracis
GCA_001566435.1	SAMN03797528	PRJNA288258	Bacillus cereus	1328	251	146	93	47	27	6107210	5593494	5341354	4965767	4165130	3504161	527	359025	5765053	35.93	70265	23245	18	54	0	g__Bacillus (UID902)	98.77	1.78	GCA_001566435.1	bacillus paranthracis MN5 TYPE STRAIN (97.2757)	Bacillus paranthracis	d__Bacteria;p__Firmicutes;c__Bacilli;o__Bacillales;f__Bacillaceae_G;g__Bacillus_A;s__
GCA_001566445.1	SAMN03797529	PRJNA288260	Bacillus cereus	200	137	103	80	59	34	5492740	5466318	5378500	5200119	4869162	4031385	144	319048	5471356	35.3	101924	48711	17	36	0	g__Bacillus (UID902)	99.07	0.62	GCA_001566445.1	bacillus paranthracis MN5 TYPE STRAIN (97.446)	Bacillus paranthracis	d__Bacteria;p__Firmicutes;c__Bacilli;o__Bacillales;f__Bacillaceae_G;g__Bacillus_A;s__
GCA_001566455.1	SAMN03797533	PRJNA288264	Bacillus cereus	359	281	175	104	56	30	5554403	5516655	5241057	4731221	3933278	2978972	300	248483	5530479	35.38	57296	20694	27	66	0	g__Bacillus (UID902)	98.77	0.55	GCA_001566455.1	bacillus paranthracis MN5 TYPE STRAIN (97.327)	Bacillus paranthracis	d__Bacteria;p__Firmicutes;c__Bacilli;o__Bacillales;f__Bacillaceae_G;g__Bacillus_A;s__
GCA_001566465.1	SAMN03797430	PRJNA288255	Bacillus cereus	377	284	161	106	49	24	5529283	5479450	5155773	4771921	3867311	3009346	323	416829	5507601	35.5	64745	20099	20	61	0	g__Bacillus (UID902)	98.61	0.49	GCA_001566465.1	bacillus paranthracis MN5 TYPE STRAIN (97.2389)	Bacillus paranthracis	d__Bacteria;p__Firmicutes;c__Bacilli;o__Bacillales;f__Bacillaceae_G;g__Bacillus_A;s__
GCA_001566515.1	SAMN03797525	PRJNA288256	Bacillus cereus	354	238	138	97	50	27	5773137	5718268	5460214	5173916	4382817	3532182	265	386468	5737072	35.34	71934	25743	17	47	0	g__Bacillus (UID902)	98.77	0.83	GCA_001566515.1	bacillus paranthracis MN5 TYPE STRAIN (97.2029)	Bacillus paranthracis	d__Bacteria;p__Firmicutes;c__Bacilli;o__Bacillales;f__Bacillaceae_G;g__Bacillus_A;s__
GCA_001566525.1	SAMN03797532	PRJNA288263	Bacillus cereus	488	378	185	113	54	23	5486142	5417185	4940662	4448270	3531749	2503473	452	254048	5471013	35.57	43096	14528	28	84	0	g__Bacillus (UID902)	98.38	0.83	GCA_001566525.1	bacillus paranthracis MN5 TYPE STRAIN (97.3591)	Bacillus paranthracis	d__Bacteria;p__Firmicutes;c__Bacilli;o__Bacillales;f__Bacillaceae_G;g__Bacillus_A;s__
GCA_001566535.1	SAMN03797557	PRJNA288268	Bacillus cereus	1830	102	62	52	39	25	6507239	5664705	5587742	5509145	5301283	4813061	636	941733	6000041	36.15	163654	73531	6	21	0	g__Bacillus (UID902)	99.07	4.63	GCA_001566535.1	bacillus paranthracis MN5 TYPE STRAIN (98.9158)	Bacillus paranthracis	d__Bacteria;p__Firmicutes;c__Bacilli;o__Bacillales;f__Bacillaceae_G;g__Bacillus_A;s__Bacillus_A paranthracis
GCA_001566705.1	SAMN03797559	PRJNA288270	Bacillus cereus	509	375	177	96	50	24	5210352	5134792	4647326	4069477	3339330	2376631	444	381029	5183084	35.35	46627	12784	29	81	0	g__Bacillus (UID902)	99	0.41	GCA_001566705.1	bacillus cereus ATCC 14579 TYPE STRAIN (98.175)	Bacillus cereus	d__Bacteria;p__Firmicutes;c__Bacilli;o__Bacillales;f__Bacillaceae_G;g__Bacillus_A;s__Bacillus_A bombysepticus
GCA_001579695.1	SAMN04496851	PRJNA312259	Bacillus cereus	126	118	98	82	58	37	5386583	5381095	5336139	5208369	4826885	4040568	126	307306	5386583	35.04	91419	51180	17	37	0.33	g__Bacillus (UID902)	99.23	0.3	GCA_001579695.1	bacillus cereus ATCC 14579 TYPE STRAIN (98.4075)	Bacillus cereus	d__Bacteria;p__Firmicutes;c__Bacilli;o__Bacillales;f__Bacillaceae_G;g__Bacillus_A;s__Bacillus_A cereus
GCA_001583685.1	SAMN03800018	PRJNA288461	Bacillus cereus	87	64	53	49	42	35	5725783	5714596	5689666	5661131	5536564	5243800	71	681900	5719963	34.91	141404	95702	11	23	0	g__Bacillus (UID901)	99.23	0.17	GCA_001583685.1	bacillus thuringiensis serovar berliner ATCC 10792 TYPE STRAIN (97.6964)	Bacillus thuringiensis	d__Bacteria;p__Firmicutes;c__Bacilli;o__Bacillales;f__Bacillaceae_G;g__Bacillus_A;s__Bacillus_A thuringiensis
GCA_001583705.1	SAMN03800024	PRJNA288461	Bacillus cereus	168	146	105	87	59	33	5768294	5757484	5663163	5516952	5056923	4061616	155	495167	5764064	35.06	90998	44239	15	39	0	g__Bacillus (UID902)	99.23	0.67	GCA_001583705.1	bacillus paranthracis MN5 TYPE STRAIN (98.3067)	Bacillus paranthracis	d__Bacteria;p__Firmicutes;c__Bacilli;o__Bacillales;f__Bacillaceae_G;g__Bacillus_A;s__Bacillus_A paranthracis
GCA_001583745.1	SAMN03800027	PRJNA288461	Bacillus cereus	108	80	65	60	45	32	5769219	5757410	5712518	5673431	5421064	4933318	88	337119	5762443	35.02	174253	83590	12	23	0	g__Bacillus (UID902)	99.17	0.47	GCA_001583745.1	bacillus cereus ATCC 14579 TYPE STRAIN (97.9368)	Bacillus cereus	d__Bacteria;p__Firmicutes;c__Bacilli;o__Bacillales;f__Bacillaceae_G;g__Bacillus_A;s__
GCA_001583755.1	SAMN03800016	PRJNA288461	Bacillus cereus	137	97	79	70	51	28	5877026	5857687	5809298	5745183	5437480	4599835	112	695986	5868526	34.93	137682	64556	11	25	0	g__Bacillus (UID901)	99.34	0.49	GCA_001583755.1	bacillus toyonensis BCT 7112 TYPE STRAIN (99.8239)	Bacillus toyonensis	d__Bacteria;p__Firmicutes;c__Bacilli;o__Bacillales;f__Bacillaceae_G;g__Bacillus_A;s__Bacillus_A toyonensis
GCA_001583765.1	SAMN03800031	PRJNA288461	Bacillus cereus	132	107	92	85	61	36	5338258	5327633	5284430	5234413	4821464	3945062	113	607678	5332427	35.28	89925	48649	17	38	0	g__Bacillus (UID902)	98.3	0.28	GCA_001583765.1	bacillus pacificus EB422 TYPE STRAIN (98.4201)	Bacillus pacificus	d__Bacteria;p__Firmicutes;c__Bacilli;o__Bacillales;f__Bacillaceae_G;g__Bacillus_A;s__Bacillus_A paranthracis
GCA_001583805.1	SAMN03800028	PRJNA288461	Bacillus cereus	182	146	110	95	66	35	5790900	5776322	5689225	5578577	5047975	3997204	156	438967	5782552	35.09	91863	38819	19	43	0	g__Bacillus (UID902)	99.07	4.91	GCA_001583805.1	bacillus anthracis ames TYPE STRAIN (97.8566)	Bacillus anthracis	d__Bacteria;p__Firmicutes;c__Bacilli;o__Bacillales;f__Bacillaceae_G;g__Bacillus_A;s__Bacillus_A anthracis
GCA_001583845.1	SAMN03800035	PRJNA288461	Bacillus cereus	1097	846	320	143	37	6	5688117	5538746	4249224	3037611	1376660	396324	1003	85357	5653984	35.03	12026	5023	125	319	0	g__Bacillus (UID902)	98.41	1.02	GCA_001583845.1	bacillus cereus ATCC 14579 TYPE STRAIN (96.8743)	Bacillus cereus	d__Bacteria;p__Firmicutes;c__Bacilli;o__Bacillales;f__Bacillaceae_G;g__Bacillus_A;s__Bacillus_A bombysepticus
GCA_001583855.1	SAMN03800034	PRJNA288461	Bacillus cereus	204	158	122	107	65	35	5663643	5639784	5538682	5426595	4692400	3607737	180	400356	5655138	35.2	78469	35516	23	51	0	g__Bacillus (UID902)	98.92	5.5	GCA_001583855.1	bacillus anthracis ames TYPE STRAIN (97.5927)	Bacillus anthracis	d__Bacteria;p__Firmicutes;c__Bacilli;o__Bacillales;f__Bacillaceae_G;g__Bacillus_A;s__Bacillus_A anthracis
GCA_001583865.1	SAMN03800033	PRJNA288461	Bacillus cereus	169	136	107	84	48	30	5882215	5865106	5785463	5613770	5025024	4376313	153	825904	5876881	35.13	141377	49084	12	31	0	g__Bacillus (UID902)	99.18	7.62	GCA_001583865.1	bacillus cereus ATCC 14579 TYPE STRAIN (98.905)	Bacillus cereus	d__Bacteria;p__Firmicutes;c__Bacilli;o__Bacillales;f__Bacillaceae_G;g__Bacillus_A;s__Bacillus_A cereus
GCA_001583875.1	SAMN03800032	PRJNA288461	Bacillus cereus	198	166	124	94	55	25	5860633	5846074	5723391	5518464	4866057	3761384	177	803312	5853905	34.96	133290	37195	14	40	0	g__Bacillus (UID902)	99.18	0.72	GCA_001583875.1	bacillus cereus ATCC 14579 TYPE STRAIN (96.9178)	Bacillus cereus	d__Bacteria;p__Firmicutes;c__Bacilli;o__Bacillales;f__Bacillaceae_G;g__Bacillus_A;s__Bacillus_A bombysepticus
GCA_001583925.1	SAMN03800019	PRJNA288461	Bacillus cereus	349	308	194	139	73	32	5916679	5887564	5589408	5191796	4125138	2700928	341	373623	5913721	35.15	43460	21170	38	87	0	g__Bacillus (UID902)	98.82	2.3	GCA_001583925.1	bacillus tropicus N24 TYPE STRAIN (96.3989)	Bacillus tropicus	d__Bacteria;p__Firmicutes;c__Bacilli;o__Bacillales;f__Bacillaceae_G;g__Bacillus_A;s__Bacillus_A tropicus
GCA_001583935.1	SAMN03800021	PRJNA288461	Bacillus cereus	301	248	190	138	72	33	6864976	6838772	6675553	6295883	5275072	3941214	270	490929	6854527	34.47	63415	27722	24	67	0	g__Bacillus (UID902)	99.25	1.56	GCA_001583935.1	bacillus cereus ATCC 14579 TYPE STRAIN (96.425)	Bacillus cereus	d__Bacteria;p__Firmicutes;c__Bacilli;o__Bacillales;f__Bacillaceae_G;g__Bacillus_A;s__Bacillus_A thuringiensis_K
GCA_001583955.1	SAMN03800022	PRJNA288461	Bacillus cereus	159	120	93	82	58	34	5648355	5631453	5565548	5496999	5099017	4201991	131	556533	5638753	35.25	91692	49756	14	35	0	g__Bacillus (UID901)	98.68	0.97	GCA_001583955.1	bacillus weihenstephanensis WSBC 10204 TYPE STRAIN (97.8618)	Bacillus weihenstephanensis	d__Bacteria;p__Firmicutes;c__Bacilli;o__Bacillales;f__Bacillaceae_G;g__Bacillus_A;s__Bacillus_A mycoides
GCA_001583975.1	SAMN03800023	PRJNA288461	Bacillus cereus	185	167	125	89	56	31	5920010	5908911	5785606	5516823	5002286	4099622	180	461604	5918730	35.04	100085	42601	15	39	0	g__Bacillus (UID902)	98.75	1.42	GCA_001583975.1	bacillus tropicus N24 TYPE STRAIN (96.1147)	Bacillus tropicus	d__Bacteria;p__Firmicutes;c__Bacilli;o__Bacillales;f__Bacillaceae_G;g__Bacillus_A;s__Bacillus_A tropicus
GCA_001584005.1	SAMN03800025	PRJNA288461	Bacillus cereus	130	101	81	73	53	33	5484232	5471927	5418082	5353223	5009177	4252734	108	460834	5476804	35.22	133742	51283	13	31	0	g__Bacillus (UID902)	98.61	0.53	GCA_001584005.1	bacillus pacificus EB422 TYPE STRAIN (99.6121)	Bacillus pacificus	d__Bacteria;p__Firmicutes;c__Bacilli;o__Bacillales;f__Bacillaceae_G;g__Bacillus_A;s__
GCA_001584025.1	SAMN03800015	PRJNA288461	Bacillus cereus	139	103	71	58	41	27	5958142	5940007	5855937	5763370	5492195	4995076	118	956772	5950406	34.83	209803	77235	8	19	0	g__Bacillus (UID901)	99.34	0	GCA_001584025.1	bacillus toyonensis BCT 7112 TYPE STRAIN (99.2325)	Bacillus toyonensis	d__Bacteria;p__Firmicutes;c__Bacilli;o__Bacillales;f__Bacillaceae_G;g__Bacillus_A;s__Bacillus_A toyonensis
GCA_001584065.1	SAMN03800014	PRJNA288461	Bacillus cereus	110	77	61	55	44	34	5353670	5341143	5299816	5262895	5059719	4685780	82	405383	5344130	35.39	138544	90415	12	24	0	g__Bacillus (UID901)	99.01	0.53	GCA_001584065.1	bacillus weihenstephanensis WSBC 10204 TYPE STRAIN (97.8955)	Bacillus weihenstephanensis	d__Bacteria;p__Firmicutes;c__Bacilli;o__Bacillales;f__Bacillaceae_G;g__Bacillus_A;s__Bacillus_A mycoides
GCA_001584085.1	SAMN03800017	PRJNA288461	Bacillus cereus	216	171	104	84	56	33	6062607	6038321	5879143	5728525	5261023	4457678	193	854489	6054589	34.72	110343	48178	15	35	0	g__Bacillus (UID901)	99.27	0.9	GCA_001584085.1	bacillus thuringiensis serovar berliner ATCC 10792 TYPE STRAIN (95.8293)	Bacillus thuringiensis	d__Bacteria;p__Firmicutes;c__Bacilli;o__Bacillales;f__Bacillaceae_G;g__Bacillus_A;s__Bacillus_A thuringiensis_S
GCA_001584095.1	SAMN03800030	PRJNA288461	Bacillus cereus	325	238	161	115	57	26	5395048	5355992	5146594	4813835	3858786	2739208	263	337459	5375554	35.31	57068	20981	26	65	0	g__Bacillus (UID902)	98.3	1.51	GCA_001584095.1	bacillus pacificus EB422 TYPE STRAIN (98.3831)	Bacillus pacificus	d__Bacteria;p__Firmicutes;c__Bacilli;o__Bacillales;f__Bacillaceae_G;g__Bacillus_A;s__Bacillus_A paranthracis
GCA_001584105.1	SAMN03800029	PRJNA288461	Bacillus cereus	158	113	91	76	56	35	5590151	5569521	5508432	5399951	5102533	4310578	128	466025	5579619	35.12	119880	57890	14	33	0	g__Bacillus (UID902)	99.23	3.86	GCA_001584105.1	bacillus anthracis ames TYPE STRAIN (97.5691)	Bacillus anthracis	d__Bacteria;p__Firmicutes;c__Bacilli;o__Bacillales;f__Bacillaceae_G;g__Bacillus_A;s__Bacillus_A anthracis
GCA_001604665.1	SAMN04038491	PRJNA293515	Bacillus cereus	146	139	106	90	63	32	5713256	5709617	5634118	5519315	5102397	3946685	141	326747	5711112	35.09	103267	45538	18	40	11.12	g__Bacillus (UID902)	99.1	1.09	GCA_001604665.1	bacillus pacificus EB422 TYPE STRAIN (97.9574)	Bacillus pacificus	d__Bacteria;p__Firmicutes;c__Bacilli;o__Bacillales;f__Bacillaceae_G;g__Bacillus_A;s__Bacillus_A paranthracis
GCA_001619285.1	SAMN04046440	PRJNA293515	Bacillus cereus	81	63	50	43	33	25	5503020	5491459	5465069	5412103	5239866	4931578	77	578873	5501336	34.92	236994	125920	8	16	10.87	g__Bacillus (UID902)	98.46	0.4	GCA_001619285.1	bacillus cereus ATCC 14579 TYPE STRAIN (98.3977)	Bacillus cereus	d__Bacteria;p__Firmicutes;c__Bacilli;o__Bacillales;f__Bacillaceae_G;g__Bacillus_A;s__Bacillus_A cereus
GCA_001619335.1	SAMN04046442	PRJNA293515	Bacillus cereus	120	98	81	66	46	34	5540234	5530578	5488085	5378592	5048656	4592029	104	558920	5534540	35.18	111121	73045	12	27	12.96	g__Bacillus (UID901)	99.01	0.27	GCA_001619335.1	bacillus weihenstephanensis WSBC 10204 TYPE STRAIN (97.5012)	Bacillus weihenstephanensis	d__Bacteria;p__Firmicutes;c__Bacilli;o__Bacillales;f__Bacillaceae_G;g__Bacillus_A;s__Bacillus_A mycoides
GCA_001619355.1	SAMN04046449	PRJNA293515	Bacillus cereus	142	127	99	90	61	43	6432609	6424148	6349140	6281758	5801872	5159172	136	368015	6430181	35.19	100865	63206	17	38	10.17	g__Bacillus (UID901)	99.34	4.38	GCA_001619355.1	bacillus mobilis 0711P9-1 TYPE STRAIN (97.9115)	Bacillus mobilis	d__Bacteria;p__Firmicutes;c__Bacilli;o__Bacillales;f__Bacillaceae_G;g__Bacillus_A;s__Bacillus_A mobilis
GCA_001619385.1	SAMN04046536	PRJNA293515	Bacillus cereus	91	79	60	55	43	33	5383626	5377252	5330745	5290089	5080559	4698764	85	425543	5381172	35.23	154848	84387	11	23	11.78	g__Bacillus (UID902)	99.07	0.19	GCA_001619385.1	bacillus paranthracis MN5 TYPE STRAIN (97.4081)	Bacillus paranthracis	d__Bacteria;p__Firmicutes;c__Bacilli;o__Bacillales;f__Bacillaceae_G;g__Bacillus_A;s__Bacillus_A paranthracis
GCA_001619395.1	SAMN04046540	PRJNA293515	Bacillus cereus	78	70	54	48	40	32	5662632	5657807	5625974	5584040	5441348	5120263	76	719202	5661796	35.06	180184	91511	8	20	10.21	g__Bacillus (UID902)	99.07	0	GCA_001619395.1	bacillus cereus ATCC 14579 TYPE STRAIN (98.7177)	Bacillus cereus	d__Bacteria;p__Firmicutes;c__Bacilli;o__Bacillales;f__Bacillaceae_G;g__Bacillus_A;s__Bacillus_A cereus
GCA_001619405.1	SAMN04046541	PRJNA293515	Bacillus cereus	87	70	53	46	34	32	5591458	5581892	5543876	5494563	5300864	5243208	78	446937	5588065	34.94	201751	107900	10	19	10.29	g__Bacillus (UID902)	98.96	1.1	GCA_001619405.1	bacillus cereus ATCC 14579 TYPE STRAIN (99.7791)	Bacillus cereus	d__Bacteria;p__Firmicutes;c__Bacilli;o__Bacillales;f__Bacillaceae_G;g__Bacillus_A;s__Bacillus_A cereus
GCA_001619425.1	SAMN04046441	PRJNA293515	Bacillus cereus	84	72	61	58	46	37	5717535	5711482	5686547	5665874	5498045	5195360	78	436200	5715123	35.01	144471	93380	13	24	11.04	g__Bacillus (UID901)	98.84	0.14	GCA_001619425.1	bacillus anthracis ames TYPE STRAIN (94.2366)	Unknown (Bacillus anthracis)*	d__Bacteria;p__Firmicutes;c__Bacilli;o__Bacillales;f__Bacillaceae_G;g__Bacillus_A;s__Bacillus_A wiedmannii
GCA_001619445.1	SAMN04046443	PRJNA293515	Bacillus cereus	59	45	40	37	29	27	5338004	5330783	5318338	5298250	5157015	5069528	51	682290	5334684	34.96	252409	134461	7	15	8.27	g__Bacillus (UID902)	99.18	0	GCA_001619445.1	bacillus cereus ATCC 14579 TYPE STRAIN (96.9673)	Bacillus cereus	d__Bacteria;p__Firmicutes;c__Bacilli;o__Bacillales;f__Bacillaceae_G;g__Bacillus_A;s__Bacillus_A bombysepticus
GCA_001619465.1	SAMN04046445	PRJNA293515	Bacillus cereus	84	76	57	52	40	31	5382412	5377995	5329842	5292016	5074301	4740798	80	579636	5380909	35.23	176562	90473	10	20	15.02	g__Bacillus (UID902)	98.92	0.19	GCA_001619465.1	bacillus paranthracis MN5 TYPE STRAIN (97.4328)	Bacillus paranthracis	d__Bacteria;p__Firmicutes;c__Bacilli;o__Bacillales;f__Bacillaceae_G;g__Bacillus_A;s__Bacillus_A paranthracis
GCA_001619525.1	SAMN04046539	PRJNA293515	Bacillus cereus	61	47	38	36	30	24	5213247	5205752	5185017	5171257	5060211	4857584	54	721185	5210532	35.06	248539	143631	7	14	17.85	g__Bacillus (UID902)	99.23	0	GCA_001619525.1	bacillus cereus ATCC 14579 TYPE STRAIN (98.1454)	Bacillus cereus	d__Bacteria;p__Firmicutes;c__Bacilli;o__Bacillales;f__Bacillaceae_G;g__Bacillus_A;s__Bacillus_A bombysepticus
GCA_001635915.1	SAMN03457169	PRJNA280144	Bacillus cereus	2	2	2	2	2	2	6112892	6112892	6112892	6112892	6112892	6112892	2	5521782	6112892	34.95	5521782	5521782	1	1	0	g__Bacillus (UID901)	99.34	0	GCA_001635915.1	bacillus thuringiensis serovar berliner ATCC 10792 TYPE STRAIN (98.26)	Bacillus thuringiensis	d__Bacteria;p__Firmicutes;c__Bacilli;o__Bacillales;f__Bacillaceae_G;g__Bacillus_A;s__Bacillus_A thuringiensis
GCA_001635955.1	SAMN03457174	PRJNA280148	Bacillus cereus	2	2	2	2	2	2	6097988	6097988	6097988	6097988	6097988	6097988	2	5506876	6097988	34.94	5506876	5506876	1	1	0	g__Bacillus (UID901)	99.34	0	GCA_001635955.1	bacillus thuringiensis serovar berliner ATCC 10792 TYPE STRAIN (98.2732)	Bacillus thuringiensis	d__Bacteria;p__Firmicutes;c__Bacilli;o__Bacillales;f__Bacillaceae_G;g__Bacillus_A;s__Bacillus_A thuringiensis
GCA_001635995.1	SAMN03457175	PRJNA280150	Bacillus cereus	3	3	3	3	3	3	5980834	5980834	5980834	5980834	5980834	5980834	3	5404176	5980834	34.97	5404176	5404176	1	1	0	g__Bacillus (UID902)	98.61	0.51	GCA_001635995.1	bacillus cereus ATCC 14579 TYPE STRAIN (97.6874)	Bacillus cereus	d__Bacteria;p__Firmicutes;c__Bacilli;o__Bacillales;f__Bacillaceae_G;g__Bacillus_A;s__Bacillus_A cereus_AZ
GCA_001677965.1	SAMN05194404	PRJNA323940	Bacillus cereus	36	32	25	23	20	18	5453060	5449929	5434345	5420347	5370244	5272223	36	1119208	5453060	35.04	508547	212078	4	8	2.57	g__Bacillus (UID902)	98.86	0.36	GCA_001677965.1	bacillus cereus ATCC 14579 TYPE STRAIN (97.757)	Bacillus cereus	d__Bacteria;p__Firmicutes;c__Bacilli;o__Bacillales;f__Bacillaceae_G;g__Bacillus_A;s__Bacillus_A bombysepticus
GCA_001678165.1	SAMN05171626	PRJNA322638	Bacillus cereus	54	54	48	38	28	22	6404077	6404077	6382246	6318854	6150074	5921878	54	808055	6404077	34.82	285332	206923	6	13	3.83	g__Bacillus (UID901)	99.17	1.44	GCA_001678165.1	bacillus thuringiensis serovar berliner ATCC 10792 TYPE STRAIN (97.7029)	Bacillus thuringiensis	d__Bacteria;p__Firmicutes;c__Bacilli;o__Bacillales;f__Bacillaceae_G;g__Bacillus_A;s__Bacillus_A thuringiensis
GCA_001683695.1	SAMN03733620	PRJNA276170	Bacillus cereus	520	426	203	116	51	23	5198273	5147305	4571453	3959582	2906089	1922228	477	167133	5183738	35.24	32035	10829	40	110	0.33	g__Bacillus (UID902)	96.4	1.19	GCA_001683695.1	bacillus pacificus EB422 TYPE STRAIN (99.9799)	Bacillus pacificus	d__Bacteria;p__Firmicutes;c__Bacilli;o__Bacillales;f__Bacillaceae_G;g__Bacillus_A;s__Bacillus_A paranthracis
GCA_001683705.1	SAMN03733622	PRJNA276170	Bacillus cereus	655	524	281	162	62	18	5627493	5559161	4940949	4111542	2581791	1114036	584	88365	5603021	35.01	21593	9206	72	172	1.64	g__Bacillus (UID902)	97.96	1.46	GCA_001683705.1	bacillus cereus ATCC 14579 TYPE STRAIN (98.6873)	Bacillus cereus	d__Bacteria;p__Firmicutes;c__Bacilli;o__Bacillales;f__Bacillaceae_G;g__Bacillus_A;s__Bacillus_A cereus
GCA_001699805.1	SAMN05436732	PRJNA331062	Bacillus cereus	40	31	23	21	19	13	6031538	6025102	6001605	5987632	5954195	5720856	40	3706762	6031538	34.82	3706762	326064	1	3	0	g__Bacillus (UID902)	99.18	0.29	GCA_001699805.1	bacillus cereus ATCC 14579 TYPE STRAIN (96.9751)	Bacillus cereus	d__Bacteria;p__Firmicutes;c__Bacilli;o__Bacillales;f__Bacillaceae_G;g__Bacillus_A;s__Bacillus_A bombysepticus
GCA_001719025.1	SAMN05608065	PRJNA326742	Bacillus cereus	61	60	51	45	35	30	5301355	5300753	5276295	5235423	5073499	4879365	61	592945	5301355	35.28	199321	95992	9	18	9.17	g__Bacillus (UID902)	99.23	0.12	GCA_001719025.1	bacillus paranthracis MN5 TYPE STRAIN (98.4473)	Bacillus paranthracis	d__Bacteria;p__Firmicutes;c__Bacilli;o__Bacillales;f__Bacillaceae_G;g__Bacillus_A;s__Bacillus_A paranthracis
GCA_001721145.1	SAMN04046553	PRJNA295362	Bacillus cereus	1	1	1	1	1	1	5430118	5430118	5430118	5430118	5430118	5430118	1	5430118	5430118	35.32	5430118	5430118	1	1	0	g__Bacillus (UID902)	99.17	0.87	GCA_001721145.1	bacillus cereus ATCC 14579 TYPE STRAIN (98.9575)	Bacillus cereus	d__Bacteria;p__Firmicutes;c__Bacilli;o__Bacillales;f__Bacillaceae_G;g__Bacillus_A;s__Bacillus_A cereus
GCA_001729295.1	SAMN05225334	PRJNA324744	Bacillus cereus	228	228	190	146	63	24	5111906	5111906	4989855	4671186	3292145	1946123	228	174612	5111906	35.03	36092	19723	39	88	0	g__Bacillus (UID902)	98.3	0.08	GCA_001729295.1	bacillus cereus ATCC 14579 TYPE STRAIN (97.2603)	Bacillus cereus	d__Bacteria;p__Firmicutes;c__Bacilli;o__Bacillales;f__Bacillaceae_G;g__Bacillus_A;s__Bacillus_A bombysepticus
GCA_001729445.1	SAMN05231870	PRJNA324744	Bacillus cereus	231	231	188	145	81	25	5372944	5372944	5231290	4914119	3853388	1882012	231	176526	5372944	34.99	39153	21997	44	89	0	g__Bacillus (UID902)	98	0.15	GCA_001729445.1	bacillus cereus ATCC 14579 TYPE STRAIN (98.0025)	Bacillus cereus	d__Bacteria;p__Firmicutes;c__Bacilli;o__Bacillales;f__Bacillaceae_G;g__Bacillus_A;s__Bacillus_A bombysepticus
GCA_001880305.1	SAMN04924832	PRJNA320205	Bacillus cereus	4	4	4	4	3	2	5671798	5671798	5671798	5671798	5661009	5620297	4	5160326	5671798	35.25	5160326	5160326	1	1	0.04	g__Bacillus (UID902)	98.69	0.82	GCA_001880305.1	bacillus tropicus N24 TYPE STRAIN (96.936)	Bacillus tropicus	d__Bacteria;p__Firmicutes;c__Bacilli;o__Bacillales;f__Bacillaceae_G;g__Bacillus_A;s__Bacillus_A tropicus
GCA_001883865.1	SAMN05230499	PRJNA325398	Bacillus cereus	72	51	44	39	35	30	5491020	5482663	5469307	5435831	5372096	5177434	56	625821	5486065	34.94	228504	120940	8	17	0	g__Bacillus (UID902)	99.23	0.38	GCA_001883865.1	bacillus cereus ATCC 14579 TYPE STRAIN (98.0686)	Bacillus cereus	d__Bacteria;p__Firmicutes;c__Bacilli;o__Bacillales;f__Bacillaceae_G;g__Bacillus_A;s__Bacillus_A bombysepticus
GCA_001883965.1	SAMN05230476	PRJNA325395	Bacillus cereus	138	102	83	72	52	37	5779393	5766677	5719055	5640010	5292265	4767122	105	311354	5768933	34.97	140095	68082	15	30	0	g__Bacillus (UID902)	98.77	0.76	GCA_001883965.1	bacillus cereus ATCC 14579 TYPE STRAIN (98.2676)	Bacillus cereus	d__Bacteria;p__Firmicutes;c__Bacilli;o__Bacillales;f__Bacillaceae_G;g__Bacillus_A;s__Bacillus_A cereus
GCA_001883975.1	SAMN05230498	PRJNA325397	Bacillus cereus	100	73	62	57	47	35	5605775	5595236	5566516	5531980	5362162	4910586	81	403199	5600826	34.88	152462	80803	12	25	0	g__Bacillus (UID902)	98.86	0.62	GCA_001883975.1	bacillus cereus ATCC 14579 TYPE STRAIN (98.6905)	Bacillus cereus	d__Bacteria;p__Firmicutes;c__Bacilli;o__Bacillales;f__Bacillaceae_G;g__Bacillus_A;s__Bacillus_A cereus
GCA_001895235.1	SAMN05907188	PRJNA348321	Bacillus cereus	109	109	97	82	56	42	5310142	5310142	5280923	5169501	4728149	4228484	109	437500	5310142	35.11	87676	58323	19	38	2.58	g__Bacillus (UID902)	99.07	0	GCA_001895235.1	bacillus cereus ATCC 14579 TYPE STRAIN (98.8723)	Bacillus cereus	d__Bacteria;p__Firmicutes;c__Bacilli;o__Bacillales;f__Bacillaceae_G;g__Bacillus_A;s__Bacillus_A cereus
GCA_001901235.1	SAMN05861659	PRJNA345384	Bacillus cereus	56	53	29	25	23	19	5207425	5204556	5156568	5131762	5096185	4949497	56	863082	5207425	35.36	397081	203566	5	9	0.94	g__Bacillus (UID902)	98.92	0.22	GCA_001901235.1	bacillus anthracis ames TYPE STRAIN (97.5686)	Bacillus anthracis	d__Bacteria;p__Firmicutes;c__Bacilli;o__Bacillales;f__Bacillaceae_G;g__Bacillus_A;s__Bacillus_A anthracis
GCA_001901245.1	SAMN05861660	PRJNA345384	Bacillus cereus	84	74	33	25	20	16	5926588	5917885	5829366	5773509	5697843	5527266	84	1173299	5926588	35.36	464482	218275	4	8	0.25	g__Bacillus (UID901)	99.34	1.25	GCA_001901245.1	bacillus mobilis 0711P9-1 TYPE STRAIN (96.0753)	Bacillus mobilis	d__Bacteria;p__Firmicutes;c__Bacilli;o__Bacillales;f__Bacillaceae_G;g__Bacillus_A;s__Bacillus_A mobilis
GCA_001901305.1	SAMN05861661	PRJNA345384	Bacillus cereus	44	39	29	26	21	16	5904148	5900054	5874786	5852562	5781346	5590867	44	2371193	5904148	35.37	447217	317578	3	6	0.56	g__Bacillus (UID901)	99.34	1.25	GCA_001901305.1	bacillus mobilis 0711P9-1 TYPE STRAIN (96.0886)	Bacillus mobilis	d__Bacteria;p__Firmicutes;c__Bacilli;o__Bacillales;f__Bacillaceae_G;g__Bacillus_A;s__Bacillus_A mobilis
GCA_001901815.1	SAMN05415720	PRJNA326742	Bacillus cereus	88	83	69	62	48	30	5803604	5800598	5762736	5711941	5505676	4796908	87	483017	5803144	35.18	147975	74573	11	24	4.19	g__Bacillus (UID902)	99.23	0.02	GCA_001901815.1	bacillus paranthracis MN5 TYPE STRAIN (98.4291)	Bacillus paranthracis	d__Bacteria;p__Firmicutes;c__Bacilli;o__Bacillales;f__Bacillaceae_G;g__Bacillus_A;s__Bacillus_A paranthracis
GCA_001901885.1	SAMN05415765	PRJNA326742	Bacillus cereus	77	72	55	51	42	35	5450436	5447127	5402436	5372763	5222305	4949707	77	368071	5450436	35.31	191663	92233	11	23	4.13	g__Bacillus (UID902)	99.18	0.21	GCA_001901885.1	bacillus paranthracis MN5 TYPE STRAIN (98.2889)	Bacillus paranthracis	d__Bacteria;p__Firmicutes;c__Bacilli;o__Bacillales;f__Bacillaceae_G;g__Bacillus_A;s__Bacillus_A paranthracis
GCA_001901895.1	SAMN05415740	PRJNA326742	Bacillus cereus	108	103	86	74	57	35	5520811	5517275	5471610	5384961	5088725	4243275	107	372934	5520312	35.22	101276	53212	14	34	8.62	g__Bacillus (UID902)	98.61	0.35	GCA_001901895.1	bacillus pacificus EB422 TYPE STRAIN (99.9447)	Bacillus pacificus	d__Bacteria;p__Firmicutes;c__Bacilli;o__Bacillales;f__Bacillaceae_G;g__Bacillus_A;s__Bacillus_A paranthracis
GCA_001901905.1	SAMN05415756	PRJNA326742	Bacillus cereus	89	87	72	65	54	37	5504580	5502941	5468432	5416328	5214845	4579469	89	326366	5504580	35.23	110874	67714	15	30	10.85	g__Bacillus (UID902)	99.23	0.11	GCA_001901905.1	bacillus pacificus EB422 TYPE STRAIN (98.4216)	Bacillus pacificus	d__Bacteria;p__Firmicutes;c__Bacilli;o__Bacillales;f__Bacillaceae_G;g__Bacillus_A;s__Bacillus_A paranthracis
GCA_001901925.1	SAMN05415728	PRJNA326742	Bacillus cereus	262	227	169	136	78	34	5542333	5518315	5366379	5113791	4132194	2550879	262	234157	5542333	35.17	45966	24879	39	79	0	g__Bacillus (UID902)	99.11	0.48	GCA_001901925.1	bacillus tropicus N24 TYPE STRAIN (96.7847)	Bacillus tropicus	d__Bacteria;p__Firmicutes;c__Bacilli;o__Bacillales;f__Bacillaceae_G;g__Bacillus_A;s__Bacillus_A tropicus
GCA_001909175.1	SAMN04992846	PRJNA321567	Bacillus cereus	109	100	75	67	48	31	5114852	5108230	5044204	4986593	4699251	4064570	109	503389	5114852	35.18	149839	56026	11	27	25.03	g__Bacillus (UID902)	98.47	0.33	GCA_001909175.1	bacillus cereus ATCC 14579 TYPE STRAIN (98.9511)	Bacillus cereus	d__Bacteria;p__Firmicutes;c__Bacilli;o__Bacillales;f__Bacillaceae_G;g__Bacillus_A;s__Bacillus_A cereus
GCA_001913295.1	SAMN05608051	PRJNA326742	Bacillus cereus	74	56	46	40	34	23	5178732	5167414	5144401	5103979	5021566	4566058	71	453080	5177313	35.35	293834	114579	7	15	0.15	g__Bacillus (UID902)	99.23	0.91	GCA_001913295.1	bacillus paranthracis MN5 TYPE STRAIN (98.4382)	Bacillus paranthracis	d__Bacteria;p__Firmicutes;c__Bacilli;o__Bacillales;f__Bacillaceae_G;g__Bacillus_A;s__Bacillus_A paranthracis
GCA_001913305.1	SAMN05608078	PRJNA326742	Bacillus cereus	130	122	97	83	63	38	5056178	5049801	4987338	4887233	4517797	3654795	130	267433	5056178	35.37	75165	45194	21	41	2.29	g__Bacillus (UID902)	99.15	0.62	GCA_001913305.1	bacillus paranthracis MN5 TYPE STRAIN (97.0409)	Bacillus paranthracis	d__Bacteria;p__Firmicutes;c__Bacilli;o__Bacillales;f__Bacillaceae_G;g__Bacillus_A;s__Bacillus_A paranthracis
GCA_001913315.1	SAMN05608083	PRJNA326742	Bacillus cereus	52	48	44	40	34	27	5369040	5365965	5354008	5327139	5231101	4934989	52	718301	5369040	35.23	295029	103756	7	15	1.92	g__Bacillus (UID902)	99.23	0.52	GCA_001913315.1	bacillus tropicus N24 TYPE STRAIN (96.316)	Bacillus tropicus	d__Bacteria;p__Firmicutes;c__Bacilli;o__Bacillales;f__Bacillaceae_G;g__Bacillus_A;s__Bacillus_A tropicus
GCA_001913325.1	SAMN05415282	PRJNA326742	Bacillus cereus	71	65	53	48	42	35	5471062	5466729	5442683	5406008	5314071	5036500	71	371152	5471062	35.06	166945	102275	12	23	22.57	g__Bacillus (UID902)	99.07	0.9	GCA_001913325.1	bacillus paranthracis MN5 TYPE STRAIN (97.9986)	Bacillus paranthracis	d__Bacteria;p__Firmicutes;c__Bacilli;o__Bacillales;f__Bacillaceae_G;g__Bacillus_A;s__
GCA_001913375.1	SAMN05608038	PRJNA326742	Bacillus cereus	77	68	61	59	51	37	5337157	5330641	5309392	5293090	5162643	4620905	77	684388	5337157	35.24	103292	70433	12	27	0	g__Bacillus (UID902)	99.23	0.41	GCA_001913375.1	bacillus tropicus N24 TYPE STRAIN (97.0912)	Bacillus tropicus	d__Bacteria;p__Firmicutes;c__Bacilli;o__Bacillales;f__Bacillaceae_G;g__Bacillus_A;s__Bacillus_A tropicus
GCA_001913385.1	SAMN05608045	PRJNA326742	Bacillus cereus	72	66	57	55	45	33	5374715	5370771	5342678	5325647	5145625	4661478	72	680877	5374715	35.21	133903	76387	10	23	0.76	g__Bacillus (UID902)	99.23	0.31	GCA_001913385.1	bacillus tropicus N24 TYPE STRAIN (96.7606)	Bacillus tropicus	d__Bacteria;p__Firmicutes;c__Bacilli;o__Bacillales;f__Bacillaceae_G;g__Bacillus_A;s__Bacillus_A tropicus
GCA_001913395.1	SAMN05608041	PRJNA326742	Bacillus cereus	95	88	77	71	47	39	5311834	5307297	5277138	5232299	4816778	4535173	95	313090	5311834	35.2	119203	66691	15	30	13.23	g__Bacillus (UID902)	99.07	0	GCA_001913395.1	bacillus tropicus N24 TYPE STRAIN (96.8212)	Bacillus tropicus	d__Bacteria;p__Firmicutes;c__Bacilli;o__Bacillales;f__Bacillaceae_G;g__Bacillus_A;s__Bacillus_A tropicus
GCA_001913405.1	SAMN05415286	PRJNA326742	Bacillus cereus	123	119	107	95	67	45	5638976	5636688	5609665	5515874	5060724	4279078	123	346889	5638976	34.83	78492	50573	23	45	0	g__Bacillus (UID902)	99.17	0.82	GCA_001913405.1	bacillus cereus ATCC 14579 TYPE STRAIN (96.4958)	Bacillus cereus	d__Bacteria;p__Firmicutes;c__Bacilli;o__Bacillales;f__Bacillaceae_G;g__Bacillus_A;s__Bacillus_A thuringiensis_K
GCA_001913455.1	SAMN05415285	PRJNA326742	Bacillus cereus	269	243	179	140	81	39	6139350	6120292	5946840	5653343	4721193	3204196	269	224656	6139350	34.77	52541	27222	37	77	0	g__Bacillus (UID902)	99.23	0.8	GCA_001913455.1	bacillus cereus ATCC 14579 TYPE STRAIN (96.6735)	Bacillus cereus	d__Bacteria;p__Firmicutes;c__Bacilli;o__Bacillales;f__Bacillaceae_G;g__Bacillus_A;s__
GCA_001913465.1	SAMN05608067	PRJNA326742	Bacillus cereus	75	70	57	51	44	35	5637999	5633910	5604771	5562024	5443562	5085060	75	553470	5637999	35.19	164384	76945	9	22	11.87	g__Bacillus (UID902)	99.23	0.02	GCA_001913465.1	bacillus paranthracis MN5 TYPE STRAIN (98.3524)	Bacillus paranthracis	d__Bacteria;p__Firmicutes;c__Bacilli;o__Bacillales;f__Bacillaceae_G;g__Bacillus_A;s__Bacillus_A paranthracis
GCA_001913475.1	SAMN05608063	PRJNA326742	Bacillus cereus	255	232	175	121	72	36	5632865	5615871	5459096	5064377	4277678	2925491	255	227424	5632865	34.87	52489	26948	34	70	18.92	g__Bacillus (UID902)	99.13	0.41	GCA_001913475.1	bacillus cereus ATCC 14579 TYPE STRAIN (96.9837)	Bacillus cereus	d__Bacteria;p__Firmicutes;c__Bacilli;o__Bacillales;f__Bacillaceae_G;g__Bacillus_A;s__Bacillus_A bombysepticus
GCA_001913485.1	SAMN05608072	PRJNA326742	Bacillus cereus	359	323	209	146	61	17	4930152	4904278	4577506	4116383	2760560	1216111	359	117305	4930152	35.46	30329	13938	51	111	22.39	g__Bacillus (UID902)	97.61	0.33	GCA_001913485.1	bacillus pacificus EB422 TYPE STRAIN (98.2776)	Bacillus pacificus	d__Bacteria;p__Firmicutes;c__Bacilli;o__Bacillales;f__Bacillaceae_G;g__Bacillus_A;s__Bacillus_A paranthracis
GCA_001913535.1	SAMN05415710	PRJNA326742	Bacillus cereus	60	51	41	37	27	19	5282477	5276609	5253131	5226860	5058812	4720923	60	671363	5282477	35.32	288007	153635	6	12	10.75	g__Bacillus (UID902)	97.99	0.75	GCA_001913535.1	bacillus paranthracis MN5 TYPE STRAIN (98.8913)	Bacillus paranthracis	d__Bacteria;p__Firmicutes;c__Bacilli;o__Bacillales;f__Bacillaceae_G;g__Bacillus_A;s__Bacillus_A paranthracis
GCA_001913545.1	SAMN05608070	PRJNA326742	Bacillus cereus	119	114	95	83	57	39	5337189	5333409	5294300	5204345	4743791	4074720	119	256538	5337189	35.4	94406	57203	19	38	3.11	g__Bacillus (UID902)	98.61	0.39	GCA_001913545.1	bacillus pacificus EB422 TYPE STRAIN (98.1836)	Bacillus pacificus	d__Bacteria;p__Firmicutes;c__Bacilli;o__Bacillales;f__Bacillaceae_G;g__Bacillus_A;s__Bacillus_A paranthracis
GCA_001913555.1	SAMN05608068	PRJNA326742	Bacillus cereus	312	301	210	160	72	32	6431230	6422833	6168663	5813427	4376942	2937469	312	189539	6431230	34.7	47653	20460	38	92	15.69	g__Bacillus (UID902)	98.92	0.62	GCA_001913555.1	bacillus cereus ATCC 14579 TYPE STRAIN (96.6397)	Bacillus cereus	d__Bacteria;p__Firmicutes;c__Bacilli;o__Bacillales;f__Bacillaceae_G;g__Bacillus_A;s__Bacillus_A bombysepticus
GCA_001913575.1	SAMN05608066	PRJNA326742	Bacillus cereus	37	35	27	24	22	18	5620112	5618623	5595916	5573873	5543183	5384722	37	1461154	5620112	34.91	914476	187233	3	7	12.81	g__Bacillus (UID902)	99.18	0	GCA_001913575.1	bacillus cereus ATCC 14579 TYPE STRAIN (96.9783)	Bacillus cereus	d__Bacteria;p__Firmicutes;c__Bacilli;o__Bacillales;f__Bacillaceae_G;g__Bacillus_A;s__Bacillus_A bombysepticus
GCA_001913615.1	SAMN05415284	PRJNA326742	Bacillus cereus	214	193	157	128	79	32	5459297	5445213	5365813	5140288	4303978	2573907	214	140243	5459297	35.07	48186	28965	36	72	0	g__Bacillus (UID902)	99.23	0.91	GCA_001913615.1	bacillus paranthracis MN5 TYPE STRAIN (97.9352)	Bacillus paranthracis	d__Bacteria;p__Firmicutes;c__Bacilli;o__Bacillales;f__Bacillaceae_G;g__Bacillus_A;s__
GCA_001913625.1	SAMN05608061	PRJNA326742	Bacillus cereus	66	63	56	53	45	32	5277472	5275529	5255891	5231979	5107437	4574267	66	503982	5277472	35.07	138022	76803	10	23	0.49	g__Bacillus (UID902)	99.23	0.06	GCA_001913625.1	bacillus cereus ATCC 14579 TYPE STRAIN (98.2004)	Bacillus cereus	d__Bacteria;p__Firmicutes;c__Bacilli;o__Bacillales;f__Bacillaceae_G;g__Bacillus_A;s__Bacillus_A cereus
GCA_001913635.1	SAMN05415288	PRJNA326742	Bacillus cereus	95	82	66	57	48	34	5358633	5349746	5306763	5241940	5073155	4511585	95	349998	5358633	35.07	132233	67055	14	26	0.41	g__Bacillus (UID902)	99.23	0	GCA_001913635.1	bacillus cereus ATCC 14579 TYPE STRAIN (98.734)	Bacillus cereus	d__Bacteria;p__Firmicutes;c__Bacilli;o__Bacillales;f__Bacillaceae_G;g__Bacillus_A;s__Bacillus_A cereus
GCA_001913645.1	SAMN05608069	PRJNA326742	Bacillus cereus	92	83	69	65	55	43	5393185	5387223	5348476	5317130	5149255	4672218	92	267392	5393185	35.24	101073	71836	16	32	5.66	g__Bacillus (UID902)	98.61	0.61	GCA_001913645.1	bacillus pacificus EB422 TYPE STRAIN (98.1166)	Bacillus pacificus	d__Bacteria;p__Firmicutes;c__Bacilli;o__Bacillales;f__Bacillaceae_G;g__Bacillus_A;s__Bacillus_A paranthracis
GCA_001936485.1	SAMN05442526	PRJNA335430	Bacillus cereus	16	16	16	16	13	13	5373808	5373808	5373808	5373808	5304940	5304940	16	1881320	5373808	35.43	580373	358202	3	6	0	g__Bacillus (UID902)	97.73	2.09	GCA_001936485.1	bacillus anthracis ames TYPE STRAIN (98.7727)	Bacillus anthracis	d__Bacteria;p__Firmicutes;c__Bacilli;o__Bacillales;f__Bacillaceae_G;g__Bacillus_A;s__Bacillus_A anthracis
GCA_001940365.1	SAMN05901941	PRJNA326742	Bacillus cereus	620	523	323	188	66	11	6145505	6073279	5564207	4600254	2733292	817833	620	122237	6145505	35.11	20708	9993	82	189	0	g__Bacillus (UID901)	99.34	0.58	GCA_001940365.1	bacillus thuringiensis serovar berliner ATCC 10792 TYPE STRAIN (97.4084)	Bacillus thuringiensis	d__Bacteria;p__Firmicutes;c__Bacilli;o__Bacillales;f__Bacillaceae_G;g__Bacillus_A;s__Bacillus_A thuringiensis
GCA_001941885.1	SAMN05442525	PRJNA335430	Bacillus cereus	2	2	2	2	2	2	5341010	5341010	5341010	5341010	5341010	5341010	2	5243376	5341010	35.42	5243376	5243376	1	1	0	g__Bacillus (UID902)	99.23	0.44	GCA_001941885.1	bacillus anthracis ames TYPE STRAIN (98.7882)	Bacillus anthracis	d__Bacteria;p__Firmicutes;c__Bacilli;o__Bacillales;f__Bacillaceae_G;g__Bacillus_A;s__Bacillus_A anthracis
GCA_001941905.1	SAMN05442524	PRJNA335430	Bacillus cereus	2	2	2	2	2	2	5340399	5340399	5340399	5340399	5340399	5340399	2	5242668	5340399	35.4	5242668	5242668	1	1	0	g__Bacillus (UID902)	99.23	0.41	GCA_001941905.1	bacillus anthracis ames TYPE STRAIN (98.8105)	Bacillus anthracis	d__Bacteria;p__Firmicutes;c__Bacilli;o__Bacillales;f__Bacillaceae_G;g__Bacillus_A;s__Bacillus_A anthracis
GCA_001941925.1	SAMN05442529	PRJNA335430	Bacillus cereus	2	2	2	2	2	2	5324171	5324171	5324171	5324171	5324171	5324171	2	5229506	5324171	35.39	5229506	5229506	1	1	0	g__Bacillus (UID902)	99.23	0.31	GCA_001941925.1	bacillus anthracis ames TYPE STRAIN (98.795)	Bacillus anthracis	d__Bacteria;p__Firmicutes;c__Bacilli;o__Bacillales;f__Bacillaceae_G;g__Bacillus_A;s__Bacillus_A anthracis
GCA_001982805.1	SAMN05901942	PRJNA326742	Bacillus cereus	185	175	134	118	72	40	5649901	5642340	5534720	5408681	4611067	3445281	184	235101	5649409	35.06	61787	33934	29	60	4.48	g__Bacillus (UID902)	99.23	0.89	GCA_001982805.1	bacillus paranthracis MN5 TYPE STRAIN (98.7204)	Bacillus paranthracis	d__Bacteria;p__Firmicutes;c__Bacilli;o__Bacillales;f__Bacillaceae_G;g__Bacillus_A;s__Bacillus_A paranthracis
GCA_001982815.1	SAMN05901943	PRJNA326742	Bacillus cereus	135	125	103	89	62	37	5481398	5474904	5425243	5330269	4858661	3904572	135	243320	5481398	35.15	79214	47849	19	42	7.44	g__Bacillus (UID902)	99.23	0.62	GCA_001982815.1	bacillus paranthracis MN5 TYPE STRAIN (98.931)	Bacillus paranthracis	d__Bacteria;p__Firmicutes;c__Bacilli;o__Bacillales;f__Bacillaceae_G;g__Bacillus_A;s__Bacillus_A paranthracis
GCA_001982845.1	SAMN05901948	PRJNA326742	Bacillus cereus	77	53	37	35	32	26	5122001	5104661	5074331	5060522	5004327	4781738	77	546164	5122001	35.28	226653	110842	7	14	24.09	g__Bacillus (UID902)	99.23	0.53	GCA_001982845.1	bacillus anthracis ames TYPE STRAIN (97.2871)	Bacillus anthracis	d__Bacteria;p__Firmicutes;c__Bacilli;o__Bacillales;f__Bacillaceae_G;g__Bacillus_A;s__Bacillus_A anthracis
GCA_001982855.1	SAMN05905663	PRJNA326742	Bacillus cereus	178	150	121	107	68	35	5303173	5282793	5221687	5125889	4451306	3226606	178	228165	5303173	35.04	61170	34987	25	53	0	g__Bacillus (UID902)	99.18	0.51	GCA_001982855.1	bacillus cereus ATCC 14579 TYPE STRAIN (98.1382)	Bacillus cereus	d__Bacteria;p__Firmicutes;c__Bacilli;o__Bacillales;f__Bacillaceae_G;g__Bacillus_A;s__Bacillus_A bombysepticus
GCA_001982885.1	SAMN05901947	PRJNA326742	Bacillus cereus	421	370	249	168	71	25	5982997	5944128	5629721	5064468	3504838	1834280	421	117266	5982997	34.92	33805	15084	53	122	9.84	g__Bacillus (UID902)	99.07	1.23	GCA_001982885.1	bacillus paranthracis MN5 TYPE STRAIN (98.5664)	Bacillus paranthracis	d__Bacteria;p__Firmicutes;c__Bacilli;o__Bacillales;f__Bacillaceae_G;g__Bacillus_A;s__Bacillus_A paranthracis
GCA_001982895.1	SAMN05901946	PRJNA326742	Bacillus cereus	126	121	82	66	48	34	5602277	5598116	5494207	5372855	5066495	4534678	125	348305	5601783	35.17	139823	62781	14	29	12.03	g__Bacillus (UID902)	99.05	1.3	GCA_001982895.1	bacillus paranthracis MN5 TYPE STRAIN (98.1431)	Bacillus paranthracis	d__Bacteria;p__Firmicutes;c__Bacilli;o__Bacillales;f__Bacillaceae_G;g__Bacillus_A;s__Bacillus_A paranthracis
GCA_001982925.1	SAMN05901945	PRJNA326742	Bacillus cereus	205	193	148	122	69	37	5640514	5631582	5508031	5319135	4526370	3333381	203	235971	5639554	35.16	67304	32822	29	59	10.85	g__Bacillus (UID902)	99.05	1.3	GCA_001982925.1	bacillus paranthracis MN5 TYPE STRAIN (98.114)	Bacillus paranthracis	d__Bacteria;p__Firmicutes;c__Bacilli;o__Bacillales;f__Bacillaceae_G;g__Bacillus_A;s__Bacillus_A paranthracis
GCA_001982935.1	SAMN05901944	PRJNA326742	Bacillus cereus	80	60	48	44	38	29	5601497	5585727	5555252	5526569	5417469	5047406	80	448914	5601497	35.11	225223	102850	8	18	17.94	g__Bacillus (UID902)	99.23	0.62	GCA_001982935.1	bacillus paranthracis MN5 TYPE STRAIN (98.9583)	Bacillus paranthracis	d__Bacteria;p__Firmicutes;c__Bacilli;o__Bacillales;f__Bacillaceae_G;g__Bacillus_A;s__Bacillus_A paranthracis
GCA_002000005.1	SAMN04233293	PRJNA301081	Bacillus cereus	2	2	2	2	2	1	5373294	5373294	5373294	5373294	5373294	5331694	2	5331694	5373294	35.36	5331694	5331694	1	1	0	g__Bacillus (UID902)	99.06	0	GCA_002000005.1	bacillus cereus ATCC 14579 TYPE STRAIN (98.8947)	Bacillus cereus	d__Bacteria;p__Firmicutes;c__Bacilli;o__Bacillales;f__Bacillaceae_G;g__Bacillus_A;s__Bacillus_A cereus
GCA_002003645.1	SAMN05608064	PRJNA326742	Bacillus cereus	70	63	52	48	37	28	5245664	5240012	5208882	5177402	4978404	4598544	70	495622	5245664	35.21	164596	98244	9	19	5.72	g__Bacillus (UID902)	98.9	0.72	GCA_002003645.1	bacillus tropicus N24 TYPE STRAIN (97.0496)	Bacillus tropicus	d__Bacteria;p__Firmicutes;c__Bacilli;o__Bacillales;f__Bacillaceae_G;g__Bacillus_A;s__Bacillus_A tropicus
GCA_002007005.1	SAMN06270745	PRJNA368734	Bacillus cereus	67	67	54	47	40	35	5524740	5524740	5496806	5442479	5325008	5159794	67	428345	5524740	35	166822	95555	11	22	0	g__Bacillus (UID902)	99.23	0.1	GCA_002007005.1	bacillus tropicus N24 TYPE STRAIN (96.5348)	Bacillus tropicus	d__Bacteria;p__Firmicutes;c__Bacilli;o__Bacillales;f__Bacillaceae_G;g__Bacillus_A;s__Bacillus_A tropicus
GCA_002014485.1	SAMN06242082	PRJNA288461	Bacillus cereus	91	58	48	41	31	26	5132411	5118442	5093402	5047735	4888252	4711884	68	855863	5124871	35.36	190385	130856	8	16	0	g__Bacillus (UID901)	98.02	0.52	GCA_002014485.1	bacillus weihenstephanensis WSBC 10204 TYPE STRAIN (94.8185)	Bacillus mycoides	d__Bacteria;p__Firmicutes;c__Bacilli;o__Bacillales;f__Bacillaceae_G;g__Bacillus_A;s__Bacillus_A cereus_U
GCA_002014575.1	SAMN06242076	PRJNA288461	Bacillus cereus	314	257	167	122	52	31	5668335	5640233	5415122	5079470	3972783	3207025	277	375026	5655429	35.19	58561	20521	24	64	0	g__Bacillus (UID901)	98.68	0.84	GCA_002014575.1	bacillus weihenstephanensis WSBC 10204 TYPE STRAIN (94.56)	Bacillus mycoides	d__Bacteria;p__Firmicutes;c__Bacilli;o__Bacillales;f__Bacillaceae_G;g__Bacillus_A;s__Bacillus_A cereus_U
GCA_002014585.1	SAMN06242081	PRJNA288461	Bacillus cereus	174	127	95	78	57	33	6248992	6227736	6151427	6026838	5666896	4745714	141	540220	6237576	35.08	120658	53348	13	32	0	g__Bacillus (UID901)	99.01	0.29	GCA_002014585.1	bacillus weihenstephanensis WSBC 10204 TYPE STRAIN (97.1734)	Bacillus weihenstephanensis	d__Bacteria;p__Firmicutes;c__Bacilli;o__Bacillales;f__Bacillaceae_G;g__Bacillus_A;s__
GCA_002014665.1	SAMN06242080	PRJNA288461	Bacillus cereus	252	195	142	97	55	34	5370551	5344812	5199887	4875294	4192021	3428663	211	273311	5355896	35.14	73866	29402	22	49	0	g__Bacillus (UID902)	98.19	0.57	GCA_002014665.1	bacillus cereus ATCC 14579 TYPE STRAIN (99.9692)	Bacillus cereus	d__Bacteria;p__Firmicutes;c__Bacilli;o__Bacillales;f__Bacillaceae_G;g__Bacillus_A;s__Bacillus_A cereus
GCA_002014705.1	SAMN05953541	PRJNA288461	Bacillus cereus	530	427	256	182	70	27	6469365	6406773	5984567	5465748	3612511	2106509	494	193898	6454279	35.08	30160	15274	57	133	0	g__Bacillus (UID902)	98.52	0.36	GCA_002014705.1	bacillus cereus ATCC 14579 TYPE STRAIN (98.2551)	Bacillus cereus	d__Bacteria;p__Firmicutes;c__Bacilli;o__Bacillales;f__Bacillaceae_G;g__Bacillus_A;s__Bacillus_A cereus
GCA_002014895.1	SAMN06242079	PRJNA288461	Bacillus cereus	215	155	123	93	63	33	5659188	5636070	5551823	5337749	4873151	3775134	162	598007	5641021	35.03	73288	38590	17	44	0	g__Bacillus (UID902)	98.96	1	GCA_002014895.1	bacillus cereus ATCC 14579 TYPE STRAIN (99.2201)	Bacillus cereus	d__Bacteria;p__Firmicutes;c__Bacilli;o__Bacillales;f__Bacillaceae_G;g__Bacillus_A;s__Bacillus_A cereus
GCA_002021335.1	SAMN05608062	PRJNA326742	Bacillus cereus	71	67	54	50	43	33	5470590	5467525	5439511	5408108	5306505	4925191	71	482609	5470590	35.07	162787	81540	10	21	0.26	g__Bacillus (UID902)	99.23	0.86	GCA_002021335.1	bacillus paranthracis MN5 TYPE STRAIN (97.9753)	Bacillus paranthracis	d__Bacteria;p__Firmicutes;c__Bacilli;o__Bacillales;f__Bacillaceae_G;g__Bacillus_A;s__
GCA_002021355.1	SAMN05608077	PRJNA326742	Bacillus cereus	60	55	47	42	35	29	5318693	5315459	5294013	5258609	5150622	4911524	60	450205	5318693	35.21	207857	98027	9	18	6.75	g__Bacillus (UID902)	99.23	0.31	GCA_002021355.1	bacillus anthracis ames TYPE STRAIN (97.7037)	Bacillus anthracis	d__Bacteria;p__Firmicutes;c__Bacilli;o__Bacillales;f__Bacillaceae_G;g__Bacillus_A;s__Bacillus_A anthracis
GCA_002021365.1	SAMN05608044	PRJNA326742	Bacillus cereus	72	67	59	49	45	30	5115299	5111923	5095795	5017654	4946465	4390611	72	454918	5115299	35.28	132295	83617	11	23	0	g__Bacillus (UID902)	99.21	0.79	GCA_002021365.1	bacillus anthracis ames TYPE STRAIN (95.8382)	Bacillus anthracis	d__Bacteria;p__Firmicutes;c__Bacilli;o__Bacillales;f__Bacillaceae_G;g__Bacillus_A;s__
GCA_002021375.1	SAMN05608079	PRJNA326742	Bacillus cereus	108	99	76	65	50	35	5449670	5443537	5382332	5297631	5050953	4469432	108	554966	5449670	35.09	120056	63996	13	29	13.73	g__Bacillus (UID902)	98.92	0.46	GCA_002021375.1	bacillus anthracis ames TYPE STRAIN (97.9547)	Bacillus anthracis	d__Bacteria;p__Firmicutes;c__Bacilli;o__Bacillales;f__Bacillaceae_G;g__Bacillus_A;s__Bacillus_A anthracis
GCA_002021385.1	SAMN05608046	PRJNA326742	Bacillus cereus	68	61	54	50	44	37	5383940	5378135	5360715	5334236	5244726	4974760	68	298136	5383940	35.05	138959	94411	13	25	8.79	g__Bacillus (UID902)	99.23	0.55	GCA_002021385.1	bacillus anthracis ames TYPE STRAIN (97.8878)	Bacillus anthracis	d__Bacteria;p__Firmicutes;c__Bacilli;o__Bacillales;f__Bacillaceae_G;g__Bacillus_A;s__Bacillus_A anthracis
GCA_002021435.1	SAMN05608082	PRJNA326742	Bacillus cereus	236	212	162	121	75	28	5581162	5563395	5417443	5107272	4355629	2693077	236	380206	5581162	35	49005	27413	30	69	18.65	g__Bacillus (UID901)	99.27	0.48	GCA_002021435.1	bacillus thuringiensis serovar berliner ATCC 10792 TYPE STRAIN (97.9195)	Bacillus thuringiensis	d__Bacteria;p__Firmicutes;c__Bacilli;o__Bacillales;f__Bacillaceae_G;g__Bacillus_A;s__Bacillus_A thuringiensis
GCA_002021445.1	SAMN05608050	PRJNA326742	Bacillus cereus	80	75	59	54	41	34	5332404	5328700	5294981	5259482	5032398	4735879	80	432004	5332404	34.97	158068	85576	12	24	12.47	g__Bacillus (UID902)	99.17	0.62	GCA_002021445.1	bacillus cereus ATCC 14579 TYPE STRAIN (97.8564)	Bacillus cereus	d__Bacteria;p__Firmicutes;c__Bacilli;o__Bacillales;f__Bacillaceae_G;g__Bacillus_A;s__Bacillus_A cereus
GCA_002021455.1	SAMN05608040	PRJNA326742	Bacillus cereus	64	60	53	50	44	33	5248827	5246083	5226361	5203874	5087423	4690029	64	429806	5248827	35.06	168159	84168	12	22	1.92	g__Bacillus (UID902)	99.17	0	GCA_002021455.1	bacillus cereus ATCC 14579 TYPE STRAIN (97.829)	Bacillus cereus	d__Bacteria;p__Firmicutes;c__Bacilli;o__Bacillales;f__Bacillaceae_G;g__Bacillus_A;s__Bacillus_A cereus
GCA_002021465.1	SAMN05608075	PRJNA326742	Bacillus cereus	318	275	198	147	72	28	5684423	5651224	5458334	5077693	3775259	2256961	318	233541	5684423	34.95	38192	20040	42	94	1.11	g__Bacillus (UID902)	99.17	0.2	GCA_002021465.1	bacillus cereus ATCC 14579 TYPE STRAIN (98.6374)	Bacillus cereus	d__Bacteria;p__Firmicutes;c__Bacilli;o__Bacillales;f__Bacillaceae_G;g__Bacillus_A;s__Bacillus_A cereus
GCA_002021515.1	SAMN05608081	PRJNA326742	Bacillus cereus	89	76	70	62	50	28	5564853	5555772	5539896	5482155	5305321	4497777	89	655084	5564853	34.92	174484	65804	11	23	7.21	g__Bacillus (UID902)	98.86	0.23	GCA_002021515.1	bacillus cereus ATCC 14579 TYPE STRAIN (98.7816)	Bacillus cereus	d__Bacteria;p__Firmicutes;c__Bacilli;o__Bacillales;f__Bacillaceae_G;g__Bacillus_A;s__Bacillus_A cereus
GCA_002021535.1	SAMN05415289	PRJNA326742	Bacillus cereus	101	92	79	68	52	36	5385465	5379123	5348077	5262592	4984056	4370200	101	653711	5385465	35.02	118099	58684	14	30	0.91	g__Bacillus (UID902)	99.23	0.51	GCA_002021535.1	bacillus cereus ATCC 14579 TYPE STRAIN (98.4305)	Bacillus cereus	d__Bacteria;p__Firmicutes;c__Bacilli;o__Bacillales;f__Bacillaceae_G;g__Bacillus_A;s__Bacillus_A cereus
GCA_002021545.1	SAMN05415699	PRJNA326742	Bacillus cereus	243	228	172	137	73	38	6443875	6432844	6275743	6033686	4939309	3707579	243	222656	6443875	34.69	60099	26922	30	69	16.45	g__Bacillus (UID902)	98.92	0.62	GCA_002021545.1	bacillus cereus ATCC 14579 TYPE STRAIN (96.6308)	Bacillus cereus	d__Bacteria;p__Firmicutes;c__Bacilli;o__Bacillales;f__Bacillaceae_G;g__Bacillus_A;s__
GCA_002021695.1	SAMN04251492	PRJNA301540	Bacillus cereus	132	71	42	32	27	21	5727259	5705269	5646120	5567938	5485416	5261527	85	857398	5714183	35.11	571159	133626	4	11	33.62	g__Bacillus (UID902)	98.74	0.81	GCA_002021695.1	bacillus anthracis ames TYPE STRAIN (97.4134)	Bacillus anthracis	d__Bacteria;p__Firmicutes;c__Bacilli;o__Bacillales;f__Bacillaceae_G;g__Bacillus_A;s__Bacillus_A anthracis
GCA_002024535.1	SAMN06190354	PRJNA359364	Bacillus cereus	29	29	24	22	19	16	5392392	5392392	5380204	5366250	5324509	5208083	29	1119821	5392392	35.06	500174	223143	4	7	0.11	g__Bacillus (UID902)	98.96	0.36	GCA_002024535.1	bacillus cereus ATCC 14579 TYPE STRAIN (98.8732)	Bacillus cereus	d__Bacteria;p__Firmicutes;c__Bacilli;o__Bacillales;f__Bacillaceae_G;g__Bacillus_A;s__Bacillus_A cereus
GCA_002078195.1	SAMN05901949	PRJNA326742	Bacillus cereus	169	159	123	101	69	41	5862070	5855022	5765208	5613603	5055630	4026822	169	275724	5862070	34.79	75971	43517	23	49	0	g__Bacillus (UID901)	99.34	0.17	GCA_002078195.1	bacillus cereus ATCC 14579 TYPE STRAIN (95.9532)	Bacillus thuringiensis	d__Bacteria;p__Firmicutes;c__Bacilli;o__Bacillales;f__Bacillaceae_G;g__Bacillus_A;s__Bacillus_A thuringiensis_S
GCA_002117465.1	SAMN06448760	PRJNA376851	Bacillus cereus	5	5	5	5	5	5	5786333	5786333	5786333	5786333	5786333	5786333	5	5231712	5786333	35.33	5231712	5231712	1	1	8.64	g__Bacillus (UID902)	98.97	0.91	GCA_002117465.1	bacillus tropicus N24 TYPE STRAIN (96.5374)	Bacillus tropicus	d__Bacteria;p__Firmicutes;c__Bacilli;o__Bacillales;f__Bacillaceae_G;g__Bacillus_A;s__
GCA_002117835.1	SAMN06554630	PRJNA378614	Bacillus cereus	1	1	1	1	1	1	4826587	4826587	4826587	4826587	4826587	4826587	1	4826587	4826587	35.11	4826587	4826587	1	1	91.87	g__Bacillus (UID902)	86.73	3.97	GCA_002117835.1	bacillus cereus ATCC 14579 TYPE STRAIN (98.0142)	Bacillus cereus	d__Bacteria;p__Firmicutes;c__Bacilli;o__Bacillales;f__Bacillaceae_G;g__Bacillus_A;s__Bacillus_A cereus
GCA_002117855.1	SAMN06554796	PRJNA378615	Bacillus cereus	1	1	1	1	1	1	4997886	4997886	4997886	4997886	4997886	4997886	1	4997886	4997886	35.32	4997886	4997886	1	1	219.27	g__Bacillus (UID902)	94.3	0.92	GCA_002117855.1	bacillus cereus ATCC 14579 TYPE STRAIN (98.0542)	Bacillus cereus	d__Bacteria;p__Firmicutes;c__Bacilli;o__Bacillales;f__Bacillaceae_G;g__Bacillus_A;s__Bacillus_A cereus
GCA_002196815.1	SAMN06640207	PRJNA380284	Bacillus cereus	56	52	44	40	29	22	5269088	5266428	5243255	5213687	5012759	4732222	56	865416	5269088	35.58	235506	161948	7	14	4.18	g__Bacillus (UID901)	97.36	6.79	GCA_002196815.1	bacillus luti TD41 TYPE STRAIN (94.0015)	Unknown (Bacillus luti)*	d__Bacteria;p__Firmicutes;c__Bacilli;o__Bacillales;f__Bacillaceae_G;g__Bacillus_A;s__Bacillus_A sp002584985
GCA_002199125.1	SAMN07163329	PRJNA326742	Bacillus cereus	126	116	93	79	59	36	5724585	5717390	5660733	5556418	5223584	4350257	126	483981	5724585	34.84	94754	51770	16	35	10.36	g__Bacillus (UID902)	99.23	0.31	GCA_002199125.1	bacillus cereus ATCC 14579 TYPE STRAIN (97.0312)	Bacillus cereus	d__Bacteria;p__Firmicutes;c__Bacilli;o__Bacillales;f__Bacillaceae_G;g__Bacillus_A;s__Bacillus_A bombysepticus
GCA_002199155.1	SAMN07163318	PRJNA326742	Bacillus cereus	61	57	49	45	37	34	5196943	5194281	5167212	5140637	5014242	4883987	60	511399	5196451	35.35	173252	91831	10	20	1.89	g__Bacillus (UID902)	99.07	1.11	GCA_002199155.1	bacillus paranthracis MN5 TYPE STRAIN (97.6031)	Bacillus paranthracis	d__Bacteria;p__Firmicutes;c__Bacilli;o__Bacillales;f__Bacillaceae_G;g__Bacillus_A;s__Bacillus_A paranthracis
GCA_002199165.1	SAMN07163290	PRJNA326742	Bacillus cereus	44	42	34	32	28	24	5146259	5144365	5117610	5105459	5028328	4879441	44	1005733	5146259	35.36	211657	149474	6	13	7.91	g__Bacillus (UID902)	99.07	0.8	GCA_002199165.1	bacillus paranthracis MN5 TYPE STRAIN (97.72)	Bacillus paranthracis	d__Bacteria;p__Firmicutes;c__Bacilli;o__Bacillales;f__Bacillaceae_G;g__Bacillus_A;s__Bacillus_A paranthracis
GCA_002199185.1	SAMN07163276	PRJNA326742	Bacillus cereus	60	56	45	44	34	28	4956800	4954566	4923979	4915729	4754676	4538632	60	402914	4956800	35.45	173062	109835	9	18	5.65	g__Bacillus (UID902)	98.15	0.18	GCA_002199185.1	bacillus pacificus EB422 TYPE STRAIN (98.3139)	Bacillus pacificus	d__Bacteria;p__Firmicutes;c__Bacilli;o__Bacillales;f__Bacillaceae_G;g__Bacillus_A;s__Bacillus_A paranthracis
GCA_002199205.1	SAMN07163275	PRJNA326742	Bacillus cereus	46	44	37	36	31	29	5193816	5192188	5166355	5161120	5067712	4971545	46	529591	5193816	35.34	211078	114900	7	15	0.35	g__Bacillus (UID902)	99.07	0.8	GCA_002199205.1	bacillus paranthracis MN5 TYPE STRAIN (97.6329)	Bacillus paranthracis	d__Bacteria;p__Firmicutes;c__Bacilli;o__Bacillales;f__Bacillaceae_G;g__Bacillus_A;s__Bacillus_A paranthracis
GCA_002199225.1	SAMN07163272	PRJNA326742	Bacillus cereus	48	45	35	33	26	25	5200628	5198530	5169544	5158374	5035047	4986713	48	833199	5200628	35.35	225588	147910	6	13	3.15	g__Bacillus (UID902)	99.07	0.8	GCA_002199225.1	bacillus paranthracis MN5 TYPE STRAIN (97.6871)	Bacillus paranthracis	d__Bacteria;p__Firmicutes;c__Bacilli;o__Bacillales;f__Bacillaceae_G;g__Bacillus_A;s__Bacillus_A paranthracis
GCA_002199265.1	SAMN07163264	PRJNA326742	Bacillus cereus	62	59	50	47	40	30	5192028	5190245	5160501	5140325	5008583	4629503	62	577745	5192028	35.34	159792	89615	9	19	1.68	g__Bacillus (UID902)	98.77	0.49	GCA_002199265.1	bacillus paranthracis MN5 TYPE STRAIN (97.6667)	Bacillus paranthracis	d__Bacteria;p__Firmicutes;c__Bacilli;o__Bacillales;f__Bacillaceae_G;g__Bacillus_A;s__Bacillus_A paranthracis
GCA_002199275.1	SAMN07163271	PRJNA326742	Bacillus cereus	62	57	51	48	40	33	5193450	5189980	5166555	5144913	5010998	4747078	62	641501	5193450	35.34	159232	82672	9	20	1.33	g__Bacillus (UID902)	99.07	1.11	GCA_002199275.1	bacillus paranthracis MN5 TYPE STRAIN (97.7051)	Bacillus paranthracis	d__Bacteria;p__Firmicutes;c__Bacilli;o__Bacillales;f__Bacillaceae_G;g__Bacillus_A;s__Bacillus_A paranthracis
GCA_002199285.1	SAMN07163262	PRJNA326742	Bacillus cereus	62	59	45	44	34	27	4956178	4954262	4914238	4905939	4746850	4470027	62	528694	4956178	35.45	220074	100400	9	18	0.46	g__Bacillus (UID902)	98.15	0.18	GCA_002199285.1	bacillus pacificus EB422 TYPE STRAIN (98.3097)	Bacillus pacificus	d__Bacteria;p__Firmicutes;c__Bacilli;o__Bacillales;f__Bacillaceae_G;g__Bacillus_A;s__Bacillus_A paranthracis
GCA_002199315.1	SAMN07163260	PRJNA326742	Bacillus cereus	59	54	43	41	32	28	4954837	4951185	4920246	4903424	4768782	4617955	59	770992	4954837	35.45	181348	98742	8	17	1.82	g__Bacillus (UID902)	98.15	0.18	GCA_002199315.1	bacillus pacificus EB422 TYPE STRAIN (98.2995)	Bacillus pacificus	d__Bacteria;p__Firmicutes;c__Bacilli;o__Bacillales;f__Bacillaceae_G;g__Bacillus_A;s__Bacillus_A paranthracis
GCA_002199335.1	SAMN07163257	PRJNA326742	Bacillus cereus	217	202	156	128	79	38	5923882	5912433	5800325	5596438	4773263	3213118	217	276952	5923882	34.86	55080	32108	34	68	4.29	g__Bacillus (UID902)	99.23	0.71	GCA_002199335.1	bacillus cereus ATCC 14579 TYPE STRAIN (98.1989)	Bacillus cereus	d__Bacteria;p__Firmicutes;c__Bacilli;o__Bacillales;f__Bacillaceae_G;g__Bacillus_A;s__Bacillus_A cereus
GCA_002199345.1	SAMN07163327	PRJNA326742	Bacillus cereus	93	87	71	65	49	37	5197795	5193902	5146797	5106654	4825759	4388576	93	357081	5197795	35.34	115144	63496	14	29	20.01	g__Bacillus (UID902)	99.07	1.11	GCA_002199345.1	bacillus paranthracis MN5 TYPE STRAIN (97.652)	Bacillus paranthracis	d__Bacteria;p__Firmicutes;c__Bacilli;o__Bacillales;f__Bacillaceae_G;g__Bacillus_A;s__Bacillus_A paranthracis
GCA_002199365.1	SAMN07163325	PRJNA326742	Bacillus cereus	53	49	42	37	32	29	5204942	5202020	5177404	5145927	5053250	4913870	53	886086	5204942	35.34	186343	102073	7	16	3.86	g__Bacillus (UID902)	99.07	0.95	GCA_002199365.1	bacillus paranthracis MN5 TYPE STRAIN (97.6801)	Bacillus paranthracis	d__Bacteria;p__Firmicutes;c__Bacilli;o__Bacillales;f__Bacillaceae_G;g__Bacillus_A;s__Bacillus_A paranthracis
GCA_002199405.1	SAMN07163324	PRJNA326742	Bacillus cereus	66	60	52	48	42	36	5141253	5136998	5113420	5087554	4987305	4756927	66	373398	5141253	35.35	159228	80719	11	23	1.48	g__Bacillus (UID902)	99.07	0.8	GCA_002199405.1	bacillus paranthracis MN5 TYPE STRAIN (97.6962)	Bacillus paranthracis	d__Bacteria;p__Firmicutes;c__Bacilli;o__Bacillales;f__Bacillaceae_G;g__Bacillus_A;s__Bacillus_A paranthracis
GCA_002199425.1	SAMN07163323	PRJNA326742	Bacillus cereus	78	74	65	61	50	38	5191185	5188520	5157792	5131161	4931772	4473895	78	572715	5191185	35.34	102070	61264	12	29	0.27	g__Bacillus (UID902)	99.07	0.8	GCA_002199425.1	bacillus paranthracis MN5 TYPE STRAIN (97.6026)	Bacillus paranthracis	d__Bacteria;p__Firmicutes;c__Bacilli;o__Bacillales;f__Bacillaceae_G;g__Bacillus_A;s__Bacillus_A paranthracis
GCA_002199445.1	SAMN07163321	PRJNA326742	Bacillus cereus	63	58	50	42	35	31	5190629	5187125	5158759	5100887	4978179	4810271	63	511310	5190629	35.35	186249	86847	9	18	4.18	g__Bacillus (UID902)	99.07	0.8	GCA_002199445.1	bacillus paranthracis MN5 TYPE STRAIN (97.7039)	Bacillus paranthracis	d__Bacteria;p__Firmicutes;c__Bacilli;o__Bacillales;f__Bacillaceae_G;g__Bacillus_A;s__Bacillus_A paranthracis
GCA_002199465.1	SAMN07163320	PRJNA326742	Bacillus cereus	83	80	70	65	49	32	4939725	4937558	4905178	4869940	4583854	3950620	83	373939	4939725	35.45	126121	62268	14	28	1.78	g__Bacillus (UID902)	98.15	0.18	GCA_002199465.1	bacillus pacificus EB422 TYPE STRAIN (98.3332)	Bacillus pacificus	d__Bacteria;p__Firmicutes;c__Bacilli;o__Bacillales;f__Bacillaceae_G;g__Bacillus_A;s__Bacillus_A paranthracis
GCA_002199475.1	SAMN07163293	PRJNA326742	Bacillus cereus	44	42	34	32	29	25	5201688	5200046	5174317	5163715	5111864	4930011	44	593917	5201688	35.35	225267	132813	6	13	6.32	g__Bacillus (UID902)	99.07	1.11	GCA_002199475.1	bacillus paranthracis MN5 TYPE STRAIN (97.6345)	Bacillus paranthracis	d__Bacteria;p__Firmicutes;c__Bacilli;o__Bacillales;f__Bacillaceae_G;g__Bacillus_A;s__Bacillus_A paranthracis
GCA_002199485.1	SAMN07163317	PRJNA326742	Bacillus cereus	73	70	58	52	43	31	5197583	5195333	5163000	5121816	4977619	4530551	73	340370	5197583	35.36	171916	82998	11	22	0.23	g__Bacillus (UID902)	99.07	1.11	GCA_002199485.1	bacillus paranthracis MN5 TYPE STRAIN (97.6902)	Bacillus paranthracis	d__Bacteria;p__Firmicutes;c__Bacilli;o__Bacillales;f__Bacillaceae_G;g__Bacillus_A;s__Bacillus_A paranthracis
GCA_002199505.1	SAMN07163268	PRJNA326742	Bacillus cereus	57	54	44	42	36	31	5192287	5190046	5156710	5141641	5024649	4807118	57	581458	5192287	35.34	183599	101672	9	19	8.32	g__Bacillus (UID902)	99.07	0.8	GCA_002199505.1	bacillus paranthracis MN5 TYPE STRAIN (97.6389)	Bacillus paranthracis	d__Bacteria;p__Firmicutes;c__Bacilli;o__Bacillales;f__Bacillaceae_G;g__Bacillus_A;s__Bacillus_A paranthracis
GCA_002199525.1	SAMN07163263	PRJNA326742	Bacillus cereus	65	60	52	48	38	31	5196087	5192366	5164882	5138608	4969543	4715470	65	494572	5196087	35.35	184321	96687	10	20	2.14	g__Bacillus (UID902)	99.07	0.8	GCA_002199525.1	bacillus paranthracis MN5 TYPE STRAIN (97.6127)	Bacillus paranthracis	d__Bacteria;p__Firmicutes;c__Bacilli;o__Bacillales;f__Bacillaceae_G;g__Bacillus_A;s__Bacillus_A paranthracis
GCA_002199555.1	SAMN07163259	PRJNA326742	Bacillus cereus	50	47	40	39	33	30	5189486	5187429	5163104	5157871	5045745	4935070	50	582034	5189486	35.34	210796	97209	7	16	1.95	g__Bacillus (UID902)	98.92	1.11	GCA_002199555.1	bacillus paranthracis MN5 TYPE STRAIN (97.618)	Bacillus paranthracis	d__Bacteria;p__Firmicutes;c__Bacilli;o__Bacillales;f__Bacillaceae_G;g__Bacillus_A;s__Bacillus_A paranthracis
GCA_002199565.1	SAMN07163256	PRJNA326742	Bacillus cereus	255	231	169	122	71	37	6633657	6616951	6452188	6099947	5260742	4017493	255	453857	6633657	34.46	65251	31126	25	61	3.75	g__Bacillus (UID902)	99.07	5.84	GCA_002199565.1	bacillus cereus ATCC 14579 TYPE STRAIN (98.0373)	Bacillus cereus	d__Bacteria;p__Firmicutes;c__Bacilli;o__Bacillales;f__Bacillaceae_G;g__Bacillus_A;s__Bacillus_A cereus
GCA_002199615.1	SAMN07163255	PRJNA326742	Bacillus cereus	112	105	85	74	59	36	5180890	5176044	5121982	5037233	4783446	3907197	112	270385	5180890	35.33	91170	51809	18	36	2.32	g__Bacillus (UID902)	98.53	0.61	GCA_002199615.1	bacillus pacificus EB422 TYPE STRAIN (98.1483)	Bacillus pacificus	d__Bacteria;p__Firmicutes;c__Bacilli;o__Bacillales;f__Bacillaceae_G;g__Bacillus_A;s__Bacillus_A paranthracis
GCA_002199625.1	SAMN07163254	PRJNA326742	Bacillus cereus	119	111	95	85	63	41	5102924	5097243	5047758	4975187	4582999	3703779	119	225778	5102924	35.37	78304	48638	22	44	1.98	g__Bacillus (UID902)	98.61	0.69	GCA_002199625.1	bacillus pacificus EB422 TYPE STRAIN (98.1855)	Bacillus pacificus	d__Bacteria;p__Firmicutes;c__Bacilli;o__Bacillales;f__Bacillaceae_G;g__Bacillus_A;s__Bacillus_A paranthracis
GCA_002199635.1	SAMN07163253	PRJNA326742	Bacillus cereus	68	66	56	49	38	31	5446849	5445745	5424864	5373283	5178759	4892469	68	418314	5446849	35.05	168104	118005	11	20	3.01	g__Bacillus (UID902)	98.92	0.31	GCA_002199635.1	bacillus anthracis ames TYPE STRAIN (97.9832)	Bacillus anthracis	d__Bacteria;p__Firmicutes;c__Bacilli;o__Bacillales;f__Bacillaceae_G;g__Bacillus_A;s__Bacillus_A anthracis
GCA_002199645.1	SAMN07163289	PRJNA326742	Bacillus cereus	65	53	43	39	34	29	5499864	5492473	5466386	5434517	5358061	5174513	64	558939	5499384	35.13	197769	106973	7	16	1.6	g__Bacillus (UID902)	98.3	0.43	GCA_002199645.1	bacillus tropicus N24 TYPE STRAIN (99.4465)	Bacillus tropicus	d__Bacteria;p__Firmicutes;c__Bacilli;o__Bacillales;f__Bacillaceae_G;g__Bacillus_A;s__Bacillus_A tropicus
GCA_002199675.1	SAMN07163331	PRJNA326742	Bacillus cereus	206	174	129	112	72	31	5256296	5233527	5122058	4998144	4321333	2842413	206	184993	5256296	35.17	57403	31122	27	59	1.33	g__Bacillus (UID902)	98.92	0.06	GCA_002199675.1	bacillus anthracis ames TYPE STRAIN (97.111)	Bacillus anthracis	d__Bacteria;p__Firmicutes;c__Bacilli;o__Bacillales;f__Bacillaceae_G;g__Bacillus_A;s__Bacillus_A anthracis
GCA_002199695.1	SAMN07163330	PRJNA326742	Bacillus cereus	87	83	70	64	54	42	5190292	5186898	5148774	5107134	4951813	4487540	87	397970	5190292	35.35	103466	61107	16	32	23.85	g__Bacillus (UID902)	99.07	0.8	GCA_002199695.1	bacillus paranthracis MN5 TYPE STRAIN (97.6599)	Bacillus paranthracis	d__Bacteria;p__Firmicutes;c__Bacilli;o__Bacillales;f__Bacillaceae_G;g__Bacillus_A;s__Bacillus_A paranthracis
GCA_002199705.1	SAMN07163328	PRJNA326742	Bacillus cereus	274	246	188	143	70	24	5186743	5165721	5020955	4684626	3494664	1835075	274	132725	5186743	35.34	38045	20352	41	88	15.94	g__Bacillus (UID902)	99	0.96	GCA_002199705.1	bacillus paranthracis MN5 TYPE STRAIN (97.6403)	Bacillus paranthracis	d__Bacteria;p__Firmicutes;c__Bacilli;o__Bacillales;f__Bacillaceae_G;g__Bacillus_A;s__Bacillus_A paranthracis
GCA_002199745.1	SAMN07163322	PRJNA326742	Bacillus cereus	112	109	81	74	57	40	4939969	4937596	4862088	4805365	4516509	3891102	112	454164	4939969	35.45	79812	55217	18	37	12.49	g__Bacillus (UID902)	98.15	0.49	GCA_002199745.1	bacillus pacificus EB422 TYPE STRAIN (98.3415)	Bacillus pacificus	d__Bacteria;p__Firmicutes;c__Bacilli;o__Bacillales;f__Bacillaceae_G;g__Bacillus_A;s__Bacillus_A paranthracis
GCA_002199755.1	SAMN07163326	PRJNA326742	Bacillus cereus	58	54	47	43	36	33	5192579	5189952	5168066	5142664	5028560	4903489	58	760569	5192579	35.34	172071	82672	8	19	1.5	g__Bacillus (UID902)	99.07	0.8	GCA_002199755.1	bacillus paranthracis MN5 TYPE STRAIN (97.687)	Bacillus paranthracis	d__Bacteria;p__Firmicutes;c__Bacilli;o__Bacillales;f__Bacillaceae_G;g__Bacillus_A;s__Bacillus_A paranthracis
GCA_002199765.1	SAMN07163319	PRJNA326742	Bacillus cereus	118	105	85	74	56	35	5191547	5181898	5134651	5053036	4750440	4007960	118	359044	5191547	35.36	114936	52473	15	33	3.74	g__Bacillus (UID902)	99.07	1.11	GCA_002199765.1	bacillus paranthracis MN5 TYPE STRAIN (97.6864)	Bacillus paranthracis	d__Bacteria;p__Firmicutes;c__Bacilli;o__Bacillales;f__Bacillaceae_G;g__Bacillus_A;s__Bacillus_A paranthracis
GCA_002199805.1	SAMN07163316	PRJNA326742	Bacillus cereus	54	51	43	40	34	30	5140821	5138815	5114614	5096447	4980653	4834076	54	860916	5140821	35.35	172625	101791	8	17	5.12	g__Bacillus (UID902)	99.07	0.8	GCA_002199805.1	bacillus paranthracis MN5 TYPE STRAIN (97.6986)	Bacillus paranthracis	d__Bacteria;p__Firmicutes;c__Bacilli;o__Bacillales;f__Bacillaceae_G;g__Bacillus_A;s__Bacillus_A paranthracis
GCA_002199815.1	SAMN07163292	PRJNA326742	Bacillus cereus	62	57	48	44	37	31	5196105	5192455	5165624	5136211	5017884	4786329	62	832817	5196105	35.35	193320	82706	8	18	1.23	g__Bacillus (UID902)	99.07	0.8	GCA_002199815.1	bacillus paranthracis MN5 TYPE STRAIN (97.6679)	Bacillus paranthracis	d__Bacteria;p__Firmicutes;c__Bacilli;o__Bacillales;f__Bacillaceae_G;g__Bacillus_A;s__Bacillus_A paranthracis
GCA_002199825.1	SAMN07163291	PRJNA326742	Bacillus cereus	42	41	30	28	22	20	4963932	4963437	4933820	4915561	4823822	4743895	41	784319	4963437	35.44	306070	171139	5	10	4.92	g__Bacillus (UID902)	98.15	0.64	GCA_002199825.1	bacillus pacificus EB422 TYPE STRAIN (98.3028)	Bacillus pacificus	d__Bacteria;p__Firmicutes;c__Bacilli;o__Bacillales;f__Bacillaceae_G;g__Bacillus_A;s__Bacillus_A paranthracis
GCA_002199845.1	SAMN07163277	PRJNA326742	Bacillus cereus	39	36	26	25	22	21	5201175	5198831	5167871	5162367	5110109	5061467	38	1030250	5200680	35.35	256936	183026	4	10	15.21	g__Bacillus (UID902)	98.92	0.8	GCA_002199845.1	bacillus paranthracis MN5 TYPE STRAIN (97.6341)	Bacillus paranthracis	d__Bacteria;p__Firmicutes;c__Bacilli;o__Bacillales;f__Bacillaceae_G;g__Bacillus_A;s__Bacillus_A paranthracis
GCA_002199875.1	SAMN07163274	PRJNA326742	Bacillus cereus	62	55	45	42	34	29	5201849	5197000	5166556	5145170	5006692	4823873	60	880609	5200887	35.35	197688	82672	6	16	1.58	g__Bacillus (UID902)	99.07	1.11	GCA_002199875.1	bacillus paranthracis MN5 TYPE STRAIN (97.6742)	Bacillus paranthracis	d__Bacteria;p__Firmicutes;c__Bacilli;o__Bacillales;f__Bacillaceae_G;g__Bacillus_A;s__Bacillus_A paranthracis
GCA_002199895.1	SAMN07163273	PRJNA326742	Bacillus cereus	60	55	46	45	35	27	4948095	4944563	4920228	4911978	4756068	4444383	60	545783	4948095	35.44	183283	101494	8	18	4.2	g__Bacillus (UID902)	98.15	0.18	GCA_002199895.1	bacillus pacificus EB422 TYPE STRAIN (98.2902)	Bacillus pacificus	d__Bacteria;p__Firmicutes;c__Bacilli;o__Bacillales;f__Bacillaceae_G;g__Bacillus_A;s__Bacillus_A paranthracis
GCA_002199905.1	SAMN07163270	PRJNA326742	Bacillus cereus	109	103	83	74	57	31	5189972	5185266	5130291	5058598	4755043	3774697	109	373333	5189972	35.33	92982	47698	15	34	0.27	g__Bacillus (UID902)	99.07	1.11	GCA_002199905.1	bacillus paranthracis MN5 TYPE STRAIN (97.6479)	Bacillus paranthracis	d__Bacteria;p__Firmicutes;c__Bacilli;o__Bacillales;f__Bacillaceae_G;g__Bacillus_A;s__Bacillus_A paranthracis
GCA_002199945.1	SAMN07163265	PRJNA326742	Bacillus cereus	62	56	46	43	38	31	5191604	5187553	5157845	5137897	5046211	4772565	62	668869	5191604	35.34	169837	95051	9	19	3.35	g__Bacillus (UID902)	98.92	1.11	GCA_002199945.1	bacillus paranthracis MN5 TYPE STRAIN (97.6837)	Bacillus paranthracis	d__Bacteria;p__Firmicutes;c__Bacilli;o__Bacillales;f__Bacillaceae_G;g__Bacillus_A;s__Bacillus_A paranthracis
GCA_002199955.1	SAMN07163261	PRJNA326742	Bacillus cereus	59	56	45	42	35	28	5142041	5140052	5111910	5088056	4969512	4701506	59	886531	5142041	35.36	142593	101704	6	17	2.04	g__Bacillus (UID902)	99.07	0.8	GCA_002199955.1	bacillus paranthracis MN5 TYPE STRAIN (97.6801)	Bacillus paranthracis	d__Bacteria;p__Firmicutes;c__Bacilli;o__Bacillales;f__Bacillaceae_G;g__Bacillus_A;s__Bacillus_A paranthracis
GCA_002199975.1	SAMN07163258	PRJNA326742	Bacillus cereus	100	96	77	68	55	38	5693135	5690519	5650252	5586315	5393073	4740606	100	445293	5693135	35	111396	64252	14	30	6.13	g__Bacillus (UID902)	99.23	1.14	GCA_002199975.1	bacillus albus N35-10-2 TYPE STRAIN (99.4432)	Bacillus albus	d__Bacteria;p__Firmicutes;c__Bacilli;o__Bacillales;f__Bacillaceae_G;g__Bacillus_A;s__Bacillus_A albus
GCA_002200015.1	SAMN07205637	PRJNA326742	Bacillus cereus	136	125	93	75	53	35	5478803	5470890	5388920	5256993	4918758	4319433	136	381573	5478803	35.01	128895	55036	13	32	21.3	g__Bacillus (UID902)	96.23	0.33	GCA_002200015.1	bacillus cereus ATCC 14579 TYPE STRAIN (96.8368)	Bacillus cereus	d__Bacteria;p__Firmicutes;c__Bacilli;o__Bacillales;f__Bacillaceae_G;g__Bacillus_A;s__Bacillus_A cereus_AZ
GCA_002200055.1	SAMN07205618	PRJNA326742	Bacillus cereus	277	256	177	135	73	34	6314530	6300351	6093290	5785536	4750073	3369901	277	222688	6314530	34.72	53327	25647	30	73	0.89	g__Bacillus (UID902)	98.92	0.31	GCA_002200055.1	bacillus cereus ATCC 14579 TYPE STRAIN (96.7194)	Bacillus cereus	d__Bacteria;p__Firmicutes;c__Bacilli;o__Bacillales;f__Bacillaceae_G;g__Bacillus_A;s__Bacillus_A bombysepticus
GCA_002200075.1	SAMN07205619	PRJNA326742	Bacillus cereus	123	111	87	78	58	36	5643421	5635628	5575471	5507430	5183858	4352648	123	447743	5643421	35.22	100996	55121	14	34	4.15	g__Bacillus (UID902)	98.77	0.49	GCA_002200075.1	bacillus paranthracis MN5 TYPE STRAIN (97.3066)	Bacillus paranthracis	d__Bacteria;p__Firmicutes;c__Bacilli;o__Bacillales;f__Bacillaceae_G;g__Bacillus_A;s__
GCA_002200085.1	SAMN07205610	PRJNA326742	Bacillus cereus	93	90	76	70	52	40	5992149	5990373	5962940	5919279	5620205	5174935	93	506553	5992149	34.71	142006	70456	14	29	0.53	g__Bacillus (UID902)	99.23	0.31	GCA_002200085.1	bacillus cereus ATCC 14579 TYPE STRAIN (98.3843)	Bacillus cereus	d__Bacteria;p__Firmicutes;c__Bacilli;o__Bacillales;f__Bacillaceae_G;g__Bacillus_A;s__Bacillus_A cereus
GCA_002200125.1	SAMN07205615	PRJNA326742	Bacillus cereus	199	192	144	115	70	33	5700422	5695452	5569851	5366563	4632526	3268265	199	447518	5700422	35.25	58489	32755	26	58	9.98	g__Bacillus (UID902)	98.77	0.6	GCA_002200125.1	bacillus paranthracis MN5 TYPE STRAIN (97.2751)	Bacillus paranthracis	d__Bacteria;p__Firmicutes;c__Bacilli;o__Bacillales;f__Bacillaceae_G;g__Bacillus_A;s__
GCA_002200145.1	SAMN07205620	PRJNA326742	Bacillus cereus	150	120	91	81	59	32	5775715	5755183	5692713	5618295	5250619	4249568	149	375526	5775238	35.43	104679	48496	14	34	1.96	g__Bacillus (UID902)	98.77	0.63	GCA_002200145.1	bacillus paranthracis MN5 TYPE STRAIN (97.332)	Bacillus paranthracis	d__Bacteria;p__Firmicutes;c__Bacilli;o__Bacillales;f__Bacillaceae_G;g__Bacillus_A;s__
GCA_002200175.1	SAMN07205609	PRJNA326742	Bacillus cereus	306	279	194	153	74	32	6417642	6398049	6163190	5860441	4533528	3018276	306	189403	6417642	34.68	46526	21993	36	87	1.65	g__Bacillus (UID902)	98.92	0.62	GCA_002200175.1	bacillus cereus ATCC 14579 TYPE STRAIN (96.6679)	Bacillus cereus	d__Bacteria;p__Firmicutes;c__Bacilli;o__Bacillales;f__Bacillaceae_G;g__Bacillus_A;s__Bacillus_A bombysepticus
GCA_002200185.1	SAMN07205611	PRJNA326742	Bacillus cereus	133	116	88	73	60	42	5792949	5780760	5708517	5602564	5381175	4645368	133	415988	5792949	35.11	105360	54401	18	37	1.97	g__Bacillus (UID902)	98.92	0.77	GCA_002200185.1	bacillus pacificus EB422 TYPE STRAIN (95.7387)	Bacillus pacificus	d__Bacteria;p__Firmicutes;c__Bacilli;o__Bacillales;f__Bacillaceae_G;g__Bacillus_A;s__
GCA_002201555.1	SAMN07163287	PRJNA326742	Bacillus cereus	81	78	67	60	48	36	5768940	5767074	5739997	5686919	5486576	5084430	81	571651	5768940	34.9	156769	79932	11	24	11.67	g__Bacillus (UID902)	99.23	0.82	GCA_002201555.1	bacillus cereus ATCC 14579 TYPE STRAIN (98.7333)	Bacillus cereus	d__Bacteria;p__Firmicutes;c__Bacilli;o__Bacillales;f__Bacillaceae_G;g__Bacillus_A;s__Bacillus_A cereus
GCA_002201605.1	SAMN07163269	PRJNA326742	Bacillus cereus	86	77	52	48	39	27	5131136	5124258	5060522	5031031	4875708	4418912	85	577452	5130638	35.38	181046	81262	8	19	9.98	g__Bacillus (UID902)	99.07	1.11	GCA_002201605.1	bacillus paranthracis MN5 TYPE STRAIN (97.657)	Bacillus paranthracis	d__Bacteria;p__Firmicutes;c__Bacilli;o__Bacillales;f__Bacillaceae_G;g__Bacillus_A;s__Bacillus_A paranthracis
GCA_002201645.1	SAMN07163266	PRJNA326742	Bacillus cereus	70	62	51	48	38	31	5197987	5192583	5159707	5141352	4960346	4717756	69	552280	5197583	35.37	182703	89570	9	20	18.99	g__Bacillus (UID902)	99.07	0.8	GCA_002201645.1	bacillus paranthracis MN5 TYPE STRAIN (97.6417)	Bacillus paranthracis	d__Bacteria;p__Firmicutes;c__Bacilli;o__Bacillales;f__Bacillaceae_G;g__Bacillus_A;s__Bacillus_A paranthracis
GCA_002201665.1	SAMN07163332	PRJNA326742	Bacillus cereus	43	40	33	30	27	21	5310980	5309135	5290720	5268968	5216518	4979932	43	686558	5310980	35.07	237391	169918	6	12	4.8	g__Bacillus (UID902)	99.02	0.31	GCA_002201665.1	bacillus cereus ATCC 14579 TYPE STRAIN (98.9573)	Bacillus cereus	d__Bacteria;p__Firmicutes;c__Bacilli;o__Bacillales;f__Bacillaceae_G;g__Bacillus_A;s__Bacillus_A cereus
GCA_002201685.1	SAMN07163267	PRJNA326742	Bacillus cereus	49	43	32	32	28	25	5199476	5195098	5162115	5162115	5089905	4957692	49	788392	5199476	35.35	439051	121262	5	12	1.6	g__Bacillus (UID902)	99.07	0.83	GCA_002201685.1	bacillus paranthracis MN5 TYPE STRAIN (97.6248)	Bacillus paranthracis	d__Bacteria;p__Firmicutes;c__Bacilli;o__Bacillales;f__Bacillaceae_G;g__Bacillus_A;s__Bacillus_A paranthracis
GCA_002201705.1	SAMN07163288	PRJNA326742	Bacillus cereus	59	54	44	42	33	28	5565150	5562025	5535041	5520245	5362624	5159210	59	517983	5565150	35.01	210942	121243	10	18	9.79	g__Bacillus (UID902)	99.23	0.36	GCA_002201705.1	bacillus tropicus N24 TYPE STRAIN (96.7517)	Bacillus tropicus	d__Bacteria;p__Firmicutes;c__Bacilli;o__Bacillales;f__Bacillaceae_G;g__Bacillus_A;s__
GCA_002214705.1	SAMN05300203	PRJNA326995	Bacillus cereus	1	1	1	1	1	1	5369104	5369104	5369104	5369104	5369104	5369104	1	5369104	5369104	35.29	5369104	5369104	1	1	0	g__Bacillus (UID902)	98.81	0	GCA_002214705.1	bacillus cereus ATCC 14579 TYPE STRAIN (98.2641)	Bacillus cereus	d__Bacteria;p__Firmicutes;c__Bacilli;o__Bacillales;f__Bacillaceae_G;g__Bacillus_A;s__Bacillus_A bombysepticus
GCA_002214725.1	SAMN05300199	PRJNA326992	Bacillus cereus	2	2	2	2	2	2	5448353	5448353	5448353	5448353	5448353	5448353	2	5218997	5448353	35.48	5218997	5218997	1	1	0	g__Bacillus (UID902)	99.23	0.16	GCA_002214725.1	bacillus pacificus EB422 TYPE STRAIN (98.1912)	Bacillus pacificus	d__Bacteria;p__Firmicutes;c__Bacilli;o__Bacillales;f__Bacillaceae_G;g__Bacillus_A;s__Bacillus_A paranthracis
GCA_002214765.1	SAMN05411284	PRJNA329383	Bacillus cereus	1	1	1	1	1	1	5358595	5358595	5358595	5358595	5358595	5358595	1	5358595	5358595	35.27	5358595	5358595	1	1	0	g__Bacillus (UID902)	99.22	0.35	GCA_002214765.1	bacillus cereus ATCC 14579 TYPE STRAIN (98.16)	Bacillus cereus	d__Bacteria;p__Firmicutes;c__Bacilli;o__Bacillales;f__Bacillaceae_G;g__Bacillus_A;s__Bacillus_A cereus
GCA_002215175.1	SAMN05300204	PRJNA326996	Bacillus cereus	3	3	3	3	3	3	5721108	5721108	5721108	5721108	5721108	5721108	3	5329684	5721108	35.1	5329684	5329684	1	1	0	g__Bacillus (UID902)	99.15	0	GCA_002215175.1	bacillus cereus ATCC 14579 TYPE STRAIN (97.0953)	Bacillus cereus	d__Bacteria;p__Firmicutes;c__Bacilli;o__Bacillales;f__Bacillaceae_G;g__Bacillus_A;s__Bacillus_A bombysepticus
GCA_002216125.1	SAMN05300194	PRJNA326984	Bacillus cereus	4	4	3	3	2	2	5600741	5600741	5597653	5597653	5585908	5585908	4	5498820	5600741	35.3	5498820	5498820	1	1	0	g__Bacillus (UID902)	99.02	0.38	GCA_002216125.1	bacillus cereus ATCC 14579 TYPE STRAIN (98.8482)	Bacillus cereus	d__Bacteria;p__Firmicutes;c__Bacilli;o__Bacillales;f__Bacillaceae_G;g__Bacillus_A;s__Bacillus_A cereus
GCA_002220285.1	SAMN05506965	PRJNA336246	Bacillus cereus	3	3	3	3	3	3	5836971	5836971	5836971	5836971	5836971	5836971	3	5365433	5836971	35.05	5365433	5365433	1	1	0	g__Bacillus (UID901)	99.34	0.17	GCA_002220285.1	bacillus thuringiensis serovar berliner ATCC 10792 TYPE STRAIN (97.7197)	Bacillus thuringiensis	d__Bacteria;p__Firmicutes;c__Bacilli;o__Bacillales;f__Bacillaceae_G;g__Bacillus_A;s__Bacillus_A thuringiensis
GCA_002224345.1	SAMN07357037	PRJNA394634	Bacillus cereus	4	4	4	3	2	2	6047547	6047547	6047547	6038442	6027969	6027969	4	5312355	6047547	34.99	5312355	5312355	1	1	0	g__Bacillus (UID902)	99.13	0.46	GCA_002224345.1	bacillus cereus ATCC 14579 TYPE STRAIN (98.4798)	Bacillus cereus	d__Bacteria;p__Firmicutes;c__Bacilli;o__Bacillales;f__Bacillaceae_G;g__Bacillus_A;s__Bacillus_A cereus
GCA_002290105.1	SAMN07593956	PRJNA401060	Bacillus cereus	5	5	4	2	1	1	5308319	5308319	5305388	5292639	5279524	5279524	5	5279524	5308319	35.46	5279524	5279524	1	1	0	g__Bacillus (UID902)	99.23	0.47	GCA_002290105.1	bacillus paranthracis MN5 TYPE STRAIN (98.3288)	Bacillus paranthracis	d__Bacteria;p__Firmicutes;c__Bacilli;o__Bacillales;f__Bacillaceae_G;g__Bacillus_A;s__Bacillus_A paranthracis
GCA_002343945.1	SAMN07624369	PRJNA403802	Bacillus cereus	98	90	67	62	49	33	5712306	5706691	5651614	5618279	5382672	4806667	98	503789	5712306	35.26	126269	77209	11	25	2.66	g__Bacillus (UID902)	98.77	1.21	GCA_002343945.1	bacillus paranthracis MN5 TYPE STRAIN (97.2574)	Bacillus paranthracis	d__Bacteria;p__Firmicutes;c__Bacilli;o__Bacillales;f__Bacillaceae_G;g__Bacillus_A;s__
GCA_002379925.1	SAMN06454260	PRJNA348753	Bacillus cereus	425	425	256	128	19	1	3758032	3758032	3136090	2195452	620490	60193	425	60193	3758032	35.34	11612	6850	99	204	582.41	g__Bacillus (UID902)	76.09	0.1	GCA_002379925.1	bacillus cereus ATCC 14579 TYPE STRAIN (98.023)	Bacillus cereus	d__Bacteria;p__Firmicutes;c__Bacilli;o__Bacillales;f__Bacillaceae_G;g__Bacillus_A;s__Bacillus_A cereus
GCA_002421225.1	SAMN06457311	PRJNA348753	Bacillus cereus	201	201	177	131	72	24	4911438	4911438	4816971	4489055	3504923	1746221	201	172481	4911438	35.3	41317	22722	40	80	996.65	g__Bacillus (UID902)	89.31	1.51	GCA_002421225.1	bacillus paranthracis MN5 TYPE STRAIN (97.3544)	Bacillus paranthracis	d__Bacteria;p__Firmicutes;c__Bacilli;o__Bacillales;f__Bacillaceae_G;g__Bacillus_A;s__Bacillus_A paranthracis
GCA_002427705.1	SAMN06453034	PRJNA348753	Bacillus cereus	50	50	49	43	34	29	5466157	5466157	5463526	5417112	5263938	5067088	50	402411	5466157	34.91	205843	146353	11	18	44.29	k__Bacteria (UID203)	83.04	0	GCA_002427705.1	bacillus cereus ATCC 14579 TYPE STRAIN (98.0523)	Bacillus cereus	d__Bacteria;p__Firmicutes;c__Bacilli;o__Bacillales;f__Bacillaceae_G;g__Bacillus_A;s__Bacillus_A cereus
GCA_002504205.1	SAMN07690117	PRJNA411887	Bacillus cereus	1	1	1	1	1	1	5204644	5204644	5204644	5204644	5204644	5204644	1	5204644	5204644	35.12	5204644	5204644	1	1	40.35	g__Bacillus (UID902)	99.18	0.32	GCA_002504205.1	bacillus cereus ATCC 14579 TYPE STRAIN (99.0018)	Bacillus cereus	d__Bacteria;p__Firmicutes;c__Bacilli;o__Bacillales;f__Bacillaceae_G;g__Bacillus_A;s__Bacillus_A cereus
GCA_002530555.1	SAMN07622491	PRJNA403802	Bacillus cereus	91	86	66	60	46	28	5710759	5707369	5653842	5614131	5374473	4713360	91	672270	5710759	35.26	201928	71103	9	21	2.31	g__Bacillus (UID902)	98.77	1.21	GCA_002530555.1	bacillus paranthracis MN5 TYPE STRAIN (97.2587)	Bacillus paranthracis	d__Bacteria;p__Firmicutes;c__Bacilli;o__Bacillales;f__Bacillaceae_G;g__Bacillus_A;s__
GCA_002530565.1	SAMN07624368	PRJNA403802	Bacillus cereus	118	109	79	69	51	34	5708844	5702063	5623369	5547627	5218003	4577868	118	528081	5708844	35.27	120476	64633	13	29	2.73	g__Bacillus (UID902)	98.77	1.21	GCA_002530565.1	bacillus paranthracis MN5 TYPE STRAIN (97.2435)	Bacillus paranthracis	d__Bacteria;p__Firmicutes;c__Bacilli;o__Bacillales;f__Bacillaceae_G;g__Bacillus_A;s__
GCA_002530575.1	SAMN07622490	PRJNA403802	Bacillus cereus	170	162	119	100	62	35	5705777	5699603	5594132	5458907	4823576	3849795	170	381007	5705777	35.26	77209	39502	20	45	4.12	g__Bacillus (UID902)	98.77	1.21	GCA_002530575.1	bacillus paranthracis MN5 TYPE STRAIN (97.2952)	Bacillus paranthracis	d__Bacteria;p__Firmicutes;c__Bacilli;o__Bacillales;f__Bacillaceae_G;g__Bacillus_A;s__
GCA_002530625.1	SAMN07622472	PRJNA403799	Bacillus cereus	79	74	56	52	40	29	5711934	5708258	5665540	5636392	5421715	4998634	79	770481	5711934	35.26	229445	87027	7	19	1.1	g__Bacillus (UID902)	98.77	1.21	GCA_002530625.1	bacillus paranthracis MN5 TYPE STRAIN (97.2751)	Bacillus paranthracis	d__Bacteria;p__Firmicutes;c__Bacilli;o__Bacillales;f__Bacillaceae_G;g__Bacillus_A;s__
GCA_002530635.1	SAMN07622471	PRJNA403799	Bacillus cereus	78	72	55	52	45	31	5704822	5700443	5657401	5637568	5509835	4990633	78	770468	5704822	35.26	174902	91636	9	21	1.02	g__Bacillus (UID902)	98.77	1.21	GCA_002530635.1	bacillus paranthracis MN5 TYPE STRAIN (97.2425)	Bacillus paranthracis	d__Bacteria;p__Firmicutes;c__Bacilli;o__Bacillales;f__Bacillaceae_G;g__Bacillus_A;s__
GCA_002530775.1	SAMN07205603	PRJNA326742	Bacillus cereus	183	164	123	104	71	33	5268910	5256317	5155602	5014875	4450311	3068003	183	176036	5268910	35.28	57974	33538	26	55	1.46	g__Bacillus (UID902)	99.23	0.31	GCA_002530775.1	bacillus paranthracis MN5 TYPE STRAIN (98.4814)	Bacillus paranthracis	d__Bacteria;p__Firmicutes;c__Bacilli;o__Bacillales;f__Bacillaceae_G;g__Bacillus_A;s__Bacillus_A paranthracis
GCA_002530785.1	SAMN07205607	PRJNA326742	Bacillus cereus	105	101	82	71	54	31	5175541	5172842	5115371	5039612	4762162	3911939	105	241136	5175541	35.33	123794	52542	14	31	1.49	g__Bacillus (UID902)	99.07	0.8	GCA_002530785.1	bacillus paranthracis MN5 TYPE STRAIN (97.548)	Bacillus paranthracis	d__Bacteria;p__Firmicutes;c__Bacilli;o__Bacillales;f__Bacillaceae_G;g__Bacillus_A;s__Bacillus_A paranthracis
GCA_002530795.1	SAMN07205605	PRJNA326742	Bacillus cereus	279	248	176	139	74	29	5720597	5698807	5500549	5232754	4166099	2515439	279	211339	5720597	35.12	46124	22917	37	80	1.29	g__Bacillus (UID902)	98.92	0.76	GCA_002530795.1	bacillus pacificus EB422 TYPE STRAIN (95.6907)	Bacillus pacificus	d__Bacteria;p__Firmicutes;c__Bacilli;o__Bacillales;f__Bacillaceae_G;g__Bacillus_A;s__
GCA_002550115.1	SAMN07598710	PRJNA400804	Bacillus cereus	88	69	61	55	39	34	5330431	5322685	5303901	5261774	4988501	4785015	75	556585	5326462	35	162308	78456	9	22	5.99	g__Bacillus (UID902)	99.23	0	GCA_002550115.1	bacillus cereus ATCC 14579 TYPE STRAIN (98.0914)	Bacillus cereus	d__Bacteria;p__Firmicutes;c__Bacilli;o__Bacillales;f__Bacillaceae_G;g__Bacillus_A;s__Bacillus_A cereus
GCA_002550135.1	SAMN07598706	PRJNA400804	Bacillus cereus	761	121	73	57	37	26	6007278	5798211	5680679	5553778	5268664	4917831	169	583608	5829601	35.12	190395	106063	10	19	4.36	g__Bacillus (UID901)	98.35	2.56	GCA_002550135.1	bacillus nitratireducens 4049 TYPE STRAIN (98.4485)	Bacillus nitratireducens	d__Bacteria;p__Firmicutes;c__Bacilli;o__Bacillales;f__Bacillaceae_G;g__Bacillus_A;s__Bacillus_A nitratireducens
GCA_002550155.1	SAMN07598704	PRJNA400804	Bacillus cereus	106	81	63	57	40	30	5960179	5949647	5903385	5852504	5576501	5215576	88	721204	5954523	34.79	186958	100851	9	19	3.38	g__Bacillus (UID902)	99.1	0.51	GCA_002550155.1	bacillus cereus ATCC 14579 TYPE STRAIN (96.9186)	Bacillus cereus	d__Bacteria;p__Firmicutes;c__Bacilli;o__Bacillales;f__Bacillaceae_G;g__Bacillus_A;s__Bacillus_A bombysepticus
GCA_002550265.1	SAMN07598693	PRJNA400804	Bacillus cereus	908	318	202	145	76	35	6319341	6118216	5822027	5394420	4325003	2837442	377	202637	6157903	34.72	45861	19458	41	90	6.45	g__Bacillus (UID902)	98.77	1.06	GCA_002550265.1	bacillus cereus ATCC 14579 TYPE STRAIN (96.6815)	Bacillus cereus	d__Bacteria;p__Firmicutes;c__Bacilli;o__Bacillales;f__Bacillaceae_G;g__Bacillus_A;s__Bacillus_A bombysepticus
GCA_002550315.1	SAMN07598685	PRJNA400804	Bacillus cereus	143	61	46	37	34	21	5716291	5687118	5648903	5584331	5535091	5034817	73	727410	5695292	34.87	252629	154230	7	14	4.49	g__Bacillus (UID902)	98.61	0.31	GCA_002550315.1	bacillus cereus ATCC 14579 TYPE STRAIN (96.9207)	Bacillus cereus	d__Bacteria;p__Firmicutes;c__Bacilli;o__Bacillales;f__Bacillaceae_G;g__Bacillus_A;s__Bacillus_A bombysepticus
GCA_002550365.1	SAMN07598684	PRJNA400804	Bacillus cereus	88	69	57	52	40	26	5882309	5875929	5848918	5813631	5602354	5098746	74	679291	5878694	34.79	201173	106598	8	17	2.69	g__Bacillus (UID902)	99.23	0.66	GCA_002550365.1	bacillus cereus ATCC 14579 TYPE STRAIN (96.9133)	Bacillus cereus	d__Bacteria;p__Firmicutes;c__Bacilli;o__Bacillales;f__Bacillaceae_G;g__Bacillus_A;s__Bacillus_A bombysepticus
GCA_002550375.1	SAMN07598676	PRJNA400804	Bacillus cereus	132	98	80	64	41	27	5943482	5929252	5889606	5773141	5419627	4907961	106	756252	5935168	35.16	197674	73085	9	20	3.23	g__Bacillus (UID901)	98.99	0.59	GCA_002550375.1	bacillus proteolyticus TD42 TYPE STRAIN (94.8959)	Bacillus proteolyticus	d__Bacteria;p__Firmicutes;c__Bacilli;o__Bacillales;f__Bacillaceae_G;g__Bacillus_A;s__Bacillus_A cereus_AT
GCA_002550435.1	SAMN07598661	PRJNA400804	Bacillus cereus	100	74	67	64	51	34	5782436	5770852	5747399	5722406	5501478	4883304	83	466643	5777180	35.29	143680	79149	11	26	7.63	g__Bacillus (UID901)	99.34	0.61	GCA_002550435.1	bacillus mobilis 0711P9-1 TYPE STRAIN (96.6647)	Bacillus mobilis	d__Bacteria;p__Firmicutes;c__Bacilli;o__Bacillales;f__Bacillaceae_G;g__Bacillus_A;s__Bacillus_A mobilis
GCA_002550515.1	SAMN07598654	PRJNA400804	Bacillus cereus	78	55	46	41	31	24	5948385	5939635	5918635	5884107	5714571	5433231	57	736230	5941133	34.75	212290	167747	8	15	3.16	g__Bacillus (UID902)	99.18	0.34	GCA_002550515.1	bacillus cereus ATCC 14579 TYPE STRAIN (96.9157)	Bacillus cereus	d__Bacteria;p__Firmicutes;c__Bacilli;o__Bacillales;f__Bacillaceae_G;g__Bacillus_A;s__Bacillus_A bombysepticus
GCA_002550555.1	SAMN07598646	PRJNA400804	Bacillus cereus	99	73	59	54	40	30	6005053	5994280	5956623	5918148	5671710	5276985	79	1015543	5998687	34.85	187301	93514	9	20	4.07	g__Bacillus (UID902)	99.23	0.71	GCA_002550555.1	bacillus cereus ATCC 14579 TYPE STRAIN (96.9457)	Bacillus cereus	d__Bacteria;p__Firmicutes;c__Bacilli;o__Bacillales;f__Bacillaceae_G;g__Bacillus_A;s__Bacillus_A bombysepticus
GCA_002550595.1	SAMN07598635	PRJNA400804	Bacillus cereus	159	122	101	88	64	36	5973460	5958649	5909967	5813298	5414354	4332850	131	347107	5965440	34.78	115984	48446	18	39	3.17	g__Bacillus (UID902)	99.18	1.3	GCA_002550595.1	bacillus cereus ATCC 14579 TYPE STRAIN (96.7775)	Bacillus cereus	d__Bacteria;p__Firmicutes;c__Bacilli;o__Bacillales;f__Bacillaceae_G;g__Bacillus_A;s__Bacillus_A bombysepticus
GCA_002550675.1	SAMN07598630	PRJNA400804	Bacillus cereus	76	56	46	43	36	25	5194851	5187213	5162059	5143690	5025434	4605185	62	558127	5190805	35.3	211077	105993	7	16	8.15	g__Bacillus (UID901)	99.34	0.83	GCA_002550675.1	bacillus mobilis 0711P9-1 TYPE STRAIN (95.9039)	Bacillus mobilis	d__Bacteria;p__Firmicutes;c__Bacilli;o__Bacillales;f__Bacillaceae_G;g__Bacillus_A;s__Bacillus_A mobilis
GCA_002550705.1	SAMN07598627	PRJNA400804	Bacillus cereus	107	52	46	42	31	26	5901205	5881887	5866992	5838635	5655057	5478902	59	674828	5886949	34.69	234861	184058	8	16	2.85	g__Bacillus (UID902)	99.18	0	GCA_002550705.1	bacillus cereus ATCC 14579 TYPE STRAIN (96.9321)	Bacillus cereus	d__Bacteria;p__Firmicutes;c__Bacilli;o__Bacillales;f__Bacillaceae_G;g__Bacillus_A;s__Bacillus_A bombysepticus
GCA_002550775.1	SAMN07598615	PRJNA400804	Bacillus cereus	289	157	90	69	47	35	5872668	5817775	5649486	5499455	5166073	4713070	188	448252	5840486	35.05	120066	68105	13	30	4.93	g__Bacillus (UID902)	99.23	1.06	GCA_002550775.1	bacillus cereus ATCC 14579 TYPE STRAIN (97.9378)	Bacillus cereus	d__Bacteria;p__Firmicutes;c__Bacilli;o__Bacillales;f__Bacillaceae_G;g__Bacillus_A;s__
GCA_002550815.1	SAMN07598608	PRJNA400804	Bacillus cereus	76	54	45	41	32	21	5512254	5505568	5480150	5450579	5306672	4847885	55	691400	5506139	35.26	273884	136543	7	14	5.78	g__Bacillus (UID901)	99.01	0.78	GCA_002550815.1	bacillus nitratireducens 4049 TYPE STRAIN (97.4911)	Bacillus nitratireducens	d__Bacteria;p__Firmicutes;c__Bacilli;o__Bacillales;f__Bacillaceae_G;g__Bacillus_A;s__Bacillus_A nitratireducens
GCA_002550835.1	SAMN07598616	PRJNA400804	Bacillus cereus	533	308	146	66	41	33	6877304	6778882	6363078	5806142	5430231	5109072	370	494169	6825428	34.36	134369	48188	14	34	5.85	g__Bacillus (UID902)	99.18	9.22	GCA_002550835.1	bacillus cereus ATCC 14579 TYPE STRAIN (96.7069)	Bacillus cereus	d__Bacteria;p__Firmicutes;c__Bacilli;o__Bacillales;f__Bacillaceae_G;g__Bacillus_A;s__Bacillus_A bombysepticus
GCA_002550855.1	SAMN07598614	PRJNA400804	Bacillus cereus	134	84	56	48	32	25	5006169	4987264	4912413	4855610	4586917	4304694	94	436721	4994181	35.35	232599	89050	8	18	4.51	g__Bacillus (UID901)	97.03	0.7	GCA_002550855.1	bacillus luti TD41 TYPE STRAIN (91.244)	Unknown (Bacillus toyonensis)*	d__Bacteria;p__Firmicutes;c__Bacilli;o__Bacillales;f__Bacillaceae_G;g__Bacillus_A;s__Bacillus_A cereus_K
GCA_002550895.1	SAMN07598606	PRJNA400804	Bacillus cereus	242	189	127	101	53	30	6156778	6133621	5975497	5782754	5016139	4231359	204	389973	6144632	35.1	111152	35658	15	40	6.49	g__Bacillus (UID901)	98.02	0.72	GCA_002550895.1	bacillus nitratireducens 4049 TYPE STRAIN (98.2826)	Bacillus nitratireducens	d__Bacteria;p__Firmicutes;c__Bacilli;o__Bacillales;f__Bacillaceae_G;g__Bacillus_A;s__Bacillus_A nitratireducens
GCA_002551625.1	SAMN07598579	PRJNA400804	Bacillus cereus	128	97	70	63	43	27	6092379	6078465	6017898	5962007	5601902	5022929	107	673269	6085819	34.65	210419	83076	9	21	6.56	g__Bacillus (UID902)	99.18	0	GCA_002551625.1	bacillus cereus ATCC 14579 TYPE STRAIN (96.874)	Bacillus cereus	d__Bacteria;p__Firmicutes;c__Bacilli;o__Bacillales;f__Bacillaceae_G;g__Bacillus_A;s__Bacillus_A bombysepticus
GCA_002551635.1	SAMN07598578	PRJNA400804	Bacillus cereus	147	108	81	67	58	32	5663684	5645724	5573608	5471615	5333616	4341394	121	410049	5654733	34.87	114205	62560	14	31	6.56	g__Bacillus (UID902)	99.18	0.69	GCA_002551635.1	bacillus cereus ATCC 14579 TYPE STRAIN (97.0102)	Bacillus cereus	d__Bacteria;p__Firmicutes;c__Bacilli;o__Bacillales;f__Bacillaceae_G;g__Bacillus_A;s__Bacillus_A bombysepticus
GCA_002551665.1	SAMN07598720	PRJNA400804	Bacillus cereus	81	62	49	45	36	31	5115745	5108504	5074230	5038774	4878323	4651608	65	651802	5111069	35.37	160710	100797	10	20	4.44	g__Bacillus (UID902)	98.61	0.61	GCA_002551665.1	bacillus pacificus EB422 TYPE STRAIN (98.2232)	Bacillus pacificus	d__Bacteria;p__Firmicutes;c__Bacilli;o__Bacillales;f__Bacillaceae_G;g__Bacillus_A;s__Bacillus_A paranthracis
GCA_002551775.1	SAMN07598708	PRJNA400804	Bacillus cereus	60	45	40	34	27	21	5792959	5787356	5774752	5732862	5602999	5382666	49	938953	5790126	34.75	325901	173162	5	11	14.68	g__Bacillus (UID902)	99.23	0.62	GCA_002551775.1	bacillus cereus ATCC 14579 TYPE STRAIN (96.9604)	Bacillus cereus	d__Bacteria;p__Firmicutes;c__Bacilli;o__Bacillales;f__Bacillaceae_G;g__Bacillus_A;s__Bacillus_A bombysepticus
GCA_002551855.1	SAMN07598696	PRJNA400804	Bacillus cereus	115	76	64	59	51	34	5665668	5650530	5619372	5588077	5455677	4780195	84	461291	5656182	34.87	149873	76568	11	26	3.92	g__Bacillus (UID901)	99.24	0.61	GCA_002551855.1	bacillus cereus ATCC 14579 TYPE STRAIN (95.9915)	Bacillus thuringiensis	d__Bacteria;p__Firmicutes;c__Bacilli;o__Bacillales;f__Bacillaceae_G;g__Bacillus_A;s__
GCA_002551935.1	SAMN07598686	PRJNA400804	Bacillus cereus	143	104	77	62	46	30	5828017	5813596	5736612	5634728	5370260	4839002	114	533639	5819918	35.15	148078	72546	10	23	7.97	g__Bacillus (UID901)	99.01	1	GCA_002551935.1	bacillus nitratireducens 4049 TYPE STRAIN (98.9554)	Bacillus nitratireducens	d__Bacteria;p__Firmicutes;c__Bacilli;o__Bacillales;f__Bacillaceae_G;g__Bacillus_A;s__Bacillus_A nitratireducens
GCA_002551975.1	SAMN07598681	PRJNA400804	Bacillus cereus	150	101	71	63	47	29	5985663	5966074	5894848	5847863	5599732	4876201	114	675416	5974452	34.75	168286	79705	11	23	3.48	g__Bacillus (UID902)	99.13	0.46	GCA_002551975.1	bacillus cereus ATCC 14579 TYPE STRAIN (96.6766)	Bacillus cereus	d__Bacteria;p__Firmicutes;c__Bacilli;o__Bacillales;f__Bacillaceae_G;g__Bacillus_A;s__Bacillus_A bombysepticus
GCA_002552015.1	SAMN07598680	PRJNA400804	Bacillus cereus	141	106	84	73	54	35	5912203	5897006	5831384	5746672	5420488	4693744	116	507256	5904023	34.75	135557	60573	13	31	5.88	g__Bacillus (UID902)	99.23	0	GCA_002552015.1	bacillus cereus ATCC 14579 TYPE STRAIN (96.8688)	Bacillus cereus	d__Bacteria;p__Firmicutes;c__Bacilli;o__Bacillales;f__Bacillaceae_G;g__Bacillus_A;s__Bacillus_A bombysepticus
GCA_002552045.1	SAMN07598675	PRJNA400804	Bacillus cereus	155	116	91	80	55	35	5268183	5250592	5197246	5110484	4725394	3982990	127	368126	5259392	35.31	97694	50031	15	35	3.16	g__Bacillus (UID901)	97.19	1.27	GCA_002552045.1	bacillus luti TD41 TYPE STRAIN (91.7407)	Unknown (Bacillus luti)*	d__Bacteria;p__Firmicutes;c__Bacilli;o__Bacillales;f__Bacillaceae_G;g__Bacillus_A;s__Bacillus_A cereus_AU
GCA_002552115.1	SAMN07598673	PRJNA400804	Bacillus cereus	91	65	51	41	36	24	5767199	5755775	5719964	5651277	5578590	5113798	73	904696	5760894	34.85	238937	132452	7	15	4.41	g__Bacillus (UID902)	99.23	0.69	GCA_002552115.1	bacillus cereus ATCC 14579 TYPE STRAIN (96.9285)	Bacillus cereus	d__Bacteria;p__Firmicutes;c__Bacilli;o__Bacillales;f__Bacillaceae_G;g__Bacillus_A;s__Bacillus_A bombysepticus
GCA_002552195.1	SAMN07598666	PRJNA400804	Bacillus cereus	79	56	49	44	34	25	5801492	5793455	5770271	5732031	5547584	5205322	58	960026	5795109	35.19	210442	146965	6	14	4.8	g__Bacillus (UID901)	99.34	0.36	GCA_002552195.1	bacillus mobilis 0711P9-1 TYPE STRAIN (96.7645)	Bacillus mobilis	d__Bacteria;p__Firmicutes;c__Bacilli;o__Bacillales;f__Bacillaceae_G;g__Bacillus_A;s__Bacillus_A mobilis
GCA_002552275.1	SAMN07598658	PRJNA400804	Bacillus cereus	106	79	63	59	42	28	5969957	5959279	5910627	5882733	5604127	5077950	86	675794	5964165	34.77	201824	84411	8	19	5.01	g__Bacillus (UID902)	99.23	0.38	GCA_002552275.1	bacillus cereus ATCC 14579 TYPE STRAIN (96.8659)	Bacillus cereus	d__Bacteria;p__Firmicutes;c__Bacilli;o__Bacillales;f__Bacillaceae_G;g__Bacillus_A;s__Bacillus_A bombysepticus
GCA_002552295.1	SAMN07598656	PRJNA400804	Bacillus cereus	99	68	50	46	38	33	5782883	5770110	5729123	5701216	5563674	5357749	76	746761	5776037	35.04	194206	93979	9	20	2.23	g__Bacillus (UID901)	99.34	0.35	GCA_002552295.1	bacillus tropicus N24 TYPE STRAIN (94.6789)	Unknown (Bacillus tropicus)*	d__Bacteria;p__Firmicutes;c__Bacilli;o__Bacillales;f__Bacillaceae_G;g__Bacillus_A;s__Bacillus_A thuringiensis_N
GCA_002552315.1	SAMN07598653	PRJNA400804	Bacillus cereus	77	57	43	39	33	22	5895134	5886015	5846325	5819353	5712404	5325036	65	679279	5891383	34.77	266809	138716	6	14	2.72	g__Bacillus (UID902)	99.23	0.74	GCA_002552315.1	bacillus cereus ATCC 14579 TYPE STRAIN (96.879)	Bacillus cereus	d__Bacteria;p__Firmicutes;c__Bacilli;o__Bacillales;f__Bacillaceae_G;g__Bacillus_A;s__
GCA_002552335.1	SAMN07598648	PRJNA400804	Bacillus cereus	175	132	104	89	65	41	6002298	5983330	5913128	5791325	5423671	4510014	148	453419	5994067	34.76	91850	50836	20	41	6.41	g__Bacillus (UID902)	99.18	0.81	GCA_002552335.1	bacillus cereus ATCC 14579 TYPE STRAIN (96.8301)	Bacillus cereus	d__Bacteria;p__Firmicutes;c__Bacilli;o__Bacillales;f__Bacillaceae_G;g__Bacillus_A;s__Bacillus_A bombysepticus
GCA_002552455.1	SAMN07598636	PRJNA400804	Bacillus cereus	81	54	45	37	31	27	5749200	5739508	5714817	5659083	5555590	5398311	58	593715	5742414	35.04	223210	156186	9	16	3.83	g__Bacillus (UID902)	99.23	0.32	GCA_002552455.1	bacillus cereus ATCC 14579 TYPE STRAIN (97.0104)	Bacillus cereus	d__Bacteria;p__Firmicutes;c__Bacilli;o__Bacillales;f__Bacillaceae_G;g__Bacillus_A;s__Bacillus_A bombysepticus
GCA_002552465.1	SAMN07598632	PRJNA400804	Bacillus cereus	152	107	79	69	48	29	6087827	6068283	6009005	5937045	5578314	4886953	119	582245	6077047	34.65	208519	68428	10	24	8.21	g__Bacillus (UID902)	99.15	0	GCA_002552465.1	bacillus cereus ATCC 14579 TYPE STRAIN (96.8981)	Bacillus cereus	d__Bacteria;p__Firmicutes;c__Bacilli;o__Bacillales;f__Bacillaceae_G;g__Bacillus_A;s__Bacillus_A bombysepticus
GCA_002552485.1	SAMN07598631	PRJNA400804	Bacillus cereus	129	102	75	59	44	26	6118066	6103911	6050298	5944948	5706170	4962668	114	795863	6113165	34.76	192172	86990	9	21	4.24	g__Bacillus (UID902)	99.18	0.15	GCA_002552485.1	bacillus cereus ATCC 14579 TYPE STRAIN (96.8996)	Bacillus cereus	d__Bacteria;p__Firmicutes;c__Bacilli;o__Bacillales;f__Bacillaceae_G;g__Bacillus_A;s__Bacillus_A bombysepticus
GCA_002552505.1	SAMN07598622	PRJNA400804	Bacillus cereus	90	60	50	45	36	24	5705006	5692621	5668090	5630205	5495060	5027290	66	677807	5696961	34.86	239198	109706	7	16	6.32	g__Bacillus (UID902)	99.23	0.51	GCA_002552505.1	bacillus cereus ATCC 14579 TYPE STRAIN (96.9547)	Bacillus cereus	d__Bacteria;p__Firmicutes;c__Bacilli;o__Bacillales;f__Bacillaceae_G;g__Bacillus_A;s__Bacillus_A bombysepticus
GCA_002552635.1	SAMN07598607	PRJNA400804	Bacillus cereus	200	147	104	88	65	37	6235361	6211435	6112179	5991567	5625665	4634479	164	354237	6223965	34.63	120237	48368	16	38	4.96	g__Bacillus (UID902)	99.02	0.71	GCA_002552635.1	bacillus cereus ATCC 14579 TYPE STRAIN (96.8075)	Bacillus cereus	d__Bacteria;p__Firmicutes;c__Bacilli;o__Bacillales;f__Bacillaceae_G;g__Bacillus_A;s__Bacillus_A bombysepticus
GCA_002552725.1	SAMN07598594	PRJNA400804	Bacillus cereus	112	83	62	54	38	26	6062214	6051659	6007836	5950405	5708980	5254499	88	679338	6055418	34.75	266809	131389	7	16	1.92	g__Bacillus (UID902)	99.23	0.66	GCA_002552725.1	bacillus cereus ATCC 14579 TYPE STRAIN (96.8263)	Bacillus cereus	d__Bacteria;p__Firmicutes;c__Bacilli;o__Bacillales;f__Bacillaceae_G;g__Bacillus_A;s__Bacillus_A bombysepticus
GCA_002552745.1	SAMN07598593	PRJNA400804	Bacillus cereus	157	109	75	60	35	27	5879605	5862282	5771636	5653781	5257678	4968210	113	611806	5864767	35.19	220354	93860	9	19	8.18	g__Bacillus (UID901)	98.35	0.83	GCA_002552745.1	bacillus nitratireducens 4049 TYPE STRAIN (98.2521)	Bacillus nitratireducens	d__Bacteria;p__Firmicutes;c__Bacilli;o__Bacillales;f__Bacillaceae_G;g__Bacillus_A;s__Bacillus_A nitratireducens
GCA_002552805.1	SAMN07598580	PRJNA400804	Bacillus cereus	526	342	211	154	76	23	6007270	5920994	5595651	5187499	3896201	2049968	414	246395	5972915	34.96	34445	17157	46	105	5.27	g__Bacillus (UID902)	99.23	0.49	GCA_002552805.1	bacillus cereus ATCC 14579 TYPE STRAIN (96.7772)	Bacillus cereus	d__Bacteria;p__Firmicutes;c__Bacilli;o__Bacillales;f__Bacillaceae_G;g__Bacillus_A;s__Bacillus_A bombysepticus
GCA_002552875.1	SAMN07598719	PRJNA400804	Bacillus cereus	72	49	44	39	30	25	5732384	5723709	5709494	5672151	5525265	5340323	52	616904	5726273	35.06	236658	151134	7	14	1.73	g__Bacillus (UID902)	99.23	0.32	GCA_002552875.1	bacillus cereus ATCC 14579 TYPE STRAIN (96.9957)	Bacillus cereus	d__Bacteria;p__Firmicutes;c__Bacilli;o__Bacillales;f__Bacillaceae_G;g__Bacillus_A;s__Bacillus_A bombysepticus
GCA_002552895.1	SAMN07598717	PRJNA400804	Bacillus cereus	99	69	53	49	35	25	5878800	5867079	5825111	5797688	5569409	5178311	75	796807	5871832	34.76	239464	104895	7	16	3.25	g__Bacillus (UID902)	99.23	0.66	GCA_002552895.1	bacillus cereus ATCC 14579 TYPE STRAIN (96.9197)	Bacillus cereus	d__Bacteria;p__Firmicutes;c__Bacilli;o__Bacillales;f__Bacillaceae_G;g__Bacillus_A;s__Bacillus_A bombysepticus
GCA_002552995.1	SAMN07598687	PRJNA400804	Bacillus cereus	264	55	44	37	28	23	5906770	5843439	5818119	5766804	5616027	5411659	64	695984	5848902	34.77	324638	164668	7	14	16.53	g__Bacillus (UID902)	99.07	1	GCA_002552995.1	bacillus cereus ATCC 14579 TYPE STRAIN (96.9158)	Bacillus cereus	d__Bacteria;p__Firmicutes;c__Bacilli;o__Bacillales;f__Bacillaceae_G;g__Bacillus_A;s__Bacillus_A bombysepticus
GCA_002553095.1	SAMN07598665	PRJNA400804	Bacillus cereus	564	73	53	47	37	28	6256101	6091478	6048545	6003484	5830166	5470023	107	818992	6112693	34.8	213802	94781	7	17	8	g__Bacillus (UID902)	99.18	1.81	GCA_002553095.1	bacillus cereus ATCC 14579 TYPE STRAIN (96.8959)	Bacillus cereus	d__Bacteria;p__Firmicutes;c__Bacilli;o__Bacillales;f__Bacillaceae_G;g__Bacillus_A;s__
GCA_002553185.1	SAMN07598629	PRJNA400804	Bacillus cereus	82	54	46	43	36	29	5424036	5412602	5392941	5370687	5243672	5005747	61	489394	5417588	35.11	206343	106483	8	18	1.83	g__Bacillus (UID902)	99.23	0	GCA_002553185.1	bacillus tropicus N24 TYPE STRAIN (96.624)	Bacillus tropicus	d__Bacteria;p__Firmicutes;c__Bacilli;o__Bacillales;f__Bacillaceae_G;g__Bacillus_A;s__
GCA_002553235.1	SAMN07598624	PRJNA400804	Bacillus cereus	63	54	46	42	38	32	5477933	5475333	5452731	5421953	5354272	5131656	54	705407	5475333	35.22	172266	94018	8	19	4.27	g__Bacillus (UID902)	99.23	0.58	GCA_002553235.1	bacillus paranthracis MN5 TYPE STRAIN (98.1821)	Bacillus paranthracis	d__Bacteria;p__Firmicutes;c__Bacilli;o__Bacillales;f__Bacillaceae_G;g__Bacillus_A;s__Bacillus_A paranthracis
GCA_002553255.1	SAMN07598623	PRJNA400804	Bacillus cereus	406	259	152	112	70	35	5910033	5845329	5581207	5287517	4626609	3374494	310	207771	5880512	35.11	61047	29368	28	63	6.62	g__Bacillus (UID902)	99.07	0.51	GCA_002553255.1	bacillus cereus ATCC 14579 TYPE STRAIN (96.8363)	Bacillus cereus	d__Bacteria;p__Firmicutes;c__Bacilli;o__Bacillales;f__Bacillaceae_G;g__Bacillus_A;s__Bacillus_A bombysepticus
GCA_002553345.1	SAMN07598599	PRJNA400804	Bacillus cereus	100	55	44	37	27	23	5438787	5422074	5390168	5340660	5178043	4993260	65	600314	5429185	35.12	266756	136570	7	14	2.87	g__Bacillus (UID902)	98.92	0	GCA_002553345.1	bacillus cereus ATCC 14579 TYPE STRAIN (97.0965)	Bacillus cereus	d__Bacteria;p__Firmicutes;c__Bacilli;o__Bacillales;f__Bacillaceae_G;g__Bacillus_A;s__Bacillus_A bombysepticus
GCA_002553395.1	SAMN07598587	PRJNA400804	Bacillus cereus	147	96	73	66	43	30	6092197	6071275	6017962	5965423	5597300	5104600	112	679052	6082299	34.65	209596	79464	9	22	5.11	g__Bacillus (UID902)	99.15	0	GCA_002553395.1	bacillus cereus ATCC 14579 TYPE STRAIN (96.9158)	Bacillus cereus	d__Bacteria;p__Firmicutes;c__Bacilli;o__Bacillales;f__Bacillaceae_G;g__Bacillus_A;s__Bacillus_A bombysepticus
GCA_002555205.1	SAMN07597406	PRJNA400804	Bacillus cereus	112	82	59	49	38	30	5603960	5589441	5524154	5445202	5256149	4984966	96	611319	5599065	35.02	198379	114922	9	19	7.22	g__Bacillus (UID901)	99.34	0.15	GCA_002555205.1	bacillus thuringiensis serovar berliner ATCC 10792 TYPE STRAIN (96.9112)	Bacillus thuringiensis	d__Bacteria;p__Firmicutes;c__Bacilli;o__Bacillales;f__Bacillaceae_G;g__Bacillus_A;s__
GCA_002556855.1	SAMN07597606	PRJNA400804	Bacillus cereus	466	314	184	139	81	32	5946595	5873156	5556073	5231387	4247867	2538965	373	160089	5916253	35.08	41761	23330	42	89	6.56	g__Bacillus (UID901)	99.16	0.94	GCA_002556855.1	bacillus thuringiensis serovar berliner ATCC 10792 TYPE STRAIN (97.4641)	Bacillus thuringiensis	d__Bacteria;p__Firmicutes;c__Bacilli;o__Bacillales;f__Bacillaceae_G;g__Bacillus_A;s__Bacillus_A thuringiensis
GCA_002557925.1	SAMN07597421	PRJNA400804	Bacillus cereus	110	89	74	68	48	35	6005644	5994535	5953418	5910633	5520597	5005404	99	498191	6002321	34.74	141002	69991	12	27	2.97	g__Bacillus (UID902)	99.18	0.43	GCA_002557925.1	bacillus cereus ATCC 14579 TYPE STRAIN (96.8669)	Bacillus cereus	d__Bacteria;p__Firmicutes;c__Bacilli;o__Bacillales;f__Bacillaceae_G;g__Bacillus_A;s__Bacillus_A bombysepticus
GCA_002557945.1	SAMN07597415	PRJNA400804	Bacillus cereus	320	216	159	130	72	33	5449487	5413216	5277660	5058831	4095024	2614609	227	187838	5422078	35.33	49699	25844	35	71	4.68	g__Bacillus (UID901)	99.34	1.21	GCA_002557945.1	bacillus mobilis 0711P9-1 TYPE STRAIN (95.7629)	Bacillus mobilis	d__Bacteria;p__Firmicutes;c__Bacilli;o__Bacillales;f__Bacillaceae_G;g__Bacillus_A;s__Bacillus_A mobilis
GCA_002557995.1	SAMN07597405	PRJNA400804	Bacillus cereus	158	118	93	81	58	39	5708655	5692559	5635552	5552415	5174791	4498802	128	325396	5699180	35.09	107141	58605	17	35	2.86	g__Bacillus (UID902)	99.23	0.08	GCA_002557995.1	bacillus cereus ATCC 14579 TYPE STRAIN (98.6811)	Bacillus cereus	d__Bacteria;p__Firmicutes;c__Bacilli;o__Bacillales;f__Bacillaceae_G;g__Bacillus_A;s__Bacillus_A cereus
GCA_002558085.1	SAMN07597401	PRJNA400804	Bacillus cereus	116	82	64	53	42	27	5982350	5968105	5922676	5848130	5652374	5083813	92	650590	5975028	34.76	210769	90176	8	19	5.92	g__Bacillus (UID902)	99.18	0.35	GCA_002558085.1	bacillus cereus ATCC 14579 TYPE STRAIN (96.9338)	Bacillus cereus	d__Bacteria;p__Firmicutes;c__Bacilli;o__Bacillales;f__Bacillaceae_G;g__Bacillus_A;s__Bacillus_A bombysepticus
GCA_002558125.1	SAMN07597419	PRJNA400804	Bacillus cereus	103	84	67	62	44	29	5976817	5967834	5927243	5894259	5599633	5059803	91	720452	5973084	34.79	171535	89228	9	21	3.95	g__Bacillus (UID902)	99.18	0.51	GCA_002558125.1	bacillus cereus ATCC 14579 TYPE STRAIN (96.9378)	Bacillus cereus	d__Bacteria;p__Firmicutes;c__Bacilli;o__Bacillales;f__Bacillaceae_G;g__Bacillus_A;s__Bacillus_A bombysepticus
GCA_002558165.1	SAMN07597417	PRJNA400804	Bacillus cereus	95	73	59	52	41	28	5654926	5644918	5613055	5563822	5400708	4894178	79	513554	5649389	34.93	209550	85790	9	19	3.5	g__Bacillus (UID902)	99.18	0.08	GCA_002558165.1	bacillus cereus ATCC 14579 TYPE STRAIN (96.9823)	Bacillus cereus	d__Bacteria;p__Firmicutes;c__Bacilli;o__Bacillales;f__Bacillaceae_G;g__Bacillus_A;s__Bacillus_A bombysepticus
GCA_002558205.1	SAMN07597407	PRJNA400804	Bacillus cereus	58	40	33	32	30	28	5225847	5220150	5200385	5192235	5160085	5076276	41	687751	5221142	35.27	313150	101525	7	14	2.57	g__Bacillus (UID902)	98.61	0.62	GCA_002558205.1	bacillus tropicus N24 TYPE STRAIN (96.3263)	Bacillus tropicus	d__Bacteria;p__Firmicutes;c__Bacilli;o__Bacillales;f__Bacillaceae_G;g__Bacillus_A;s__Bacillus_A tropicus
GCA_002558245.1	SAMN07597399	PRJNA400804	Bacillus cereus	74	51	40	34	28	23	5627559	5618496	5588471	5542192	5431494	5227572	55	591664	5621872	34.95	305590	149783	6	12	6.58	g__Bacillus (UID902)	99.18	0.41	GCA_002558245.1	bacillus cereus ATCC 14579 TYPE STRAIN (98.721)	Bacillus cereus	d__Bacteria;p__Firmicutes;c__Bacilli;o__Bacillales;f__Bacillaceae_G;g__Bacillus_A;s__Bacillus_A cereus
GCA_002558275.1	SAMN07597333	PRJNA400804	Bacillus cereus	208	156	103	76	44	32	5982155	5961476	5825764	5628514	5126392	4713559	165	717976	5967900	35.1	130329	63112	13	28	5.26	g__Bacillus (UID901)	98.18	0.17	GCA_002558275.1	bacillus nitratireducens 4049 TYPE STRAIN (98.3283)	Bacillus nitratireducens	d__Bacteria;p__Firmicutes;c__Bacilli;o__Bacillales;f__Bacillaceae_G;g__Bacillus_A;s__Bacillus_A nitratireducens
GCA_002558285.1	SAMN07597331	PRJNA400804	Bacillus cereus	199	148	115	99	69	39	5917042	5895675	5820966	5702206	5191146	4082824	160	247870	5903555	34.76	82568	44176	22	47	5.62	g__Bacillus (UID902)	99.18	0.72	GCA_002558285.1	bacillus cereus ATCC 14579 TYPE STRAIN (96.8635)	Bacillus cereus	d__Bacteria;p__Firmicutes;c__Bacilli;o__Bacillales;f__Bacillaceae_G;g__Bacillus_A;s__Bacillus_A bombysepticus
GCA_002558315.1	SAMN07597328	PRJNA400804	Bacillus cereus	104	74	54	47	38	31	5771229	5757882	5711335	5658754	5509907	5238459	84	591502	5764877	35.05	198057	99340	8	19	3.87	g__Bacillus (UID901)	99.34	0.38	GCA_002558315.1	bacillus tropicus N24 TYPE STRAIN (94.6713)	Unknown (Bacillus tropicus)*	d__Bacteria;p__Firmicutes;c__Bacilli;o__Bacillales;f__Bacillaceae_G;g__Bacillus_A;s__Bacillus_A thuringiensis_N
GCA_002558365.1	SAMN07597327	PRJNA400804	Bacillus cereus	333	196	113	88	63	41	5860592	5796720	5615439	5455424	5044542	4239525	247	309096	5834002	34.92	79118	43907	22	44	7.9	g__Bacillus (UID902)	98.87	0.58	GCA_002558365.1	bacillus cereus ATCC 14579 TYPE STRAIN (96.9215)	Bacillus cereus	d__Bacteria;p__Firmicutes;c__Bacilli;o__Bacillales;f__Bacillaceae_G;g__Bacillus_A;s__Bacillus_A bombysepticus
GCA_002558375.1	SAMN07597325	PRJNA400804	Bacillus cereus	109	81	67	59	42	29	5770616	5758743	5727970	5671076	5391012	4940241	90	555095	5764899	34.79	167687	96593	10	21	26.97	g__Bacillus (UID902)	99.23	0.33	GCA_002558375.1	bacillus cereus ATCC 14579 TYPE STRAIN (96.8791)	Bacillus cereus	d__Bacteria;p__Firmicutes;c__Bacilli;o__Bacillales;f__Bacillaceae_G;g__Bacillus_A;s__Bacillus_A bombysepticus
GCA_002558435.1	SAMN07597322	PRJNA400804	Bacillus cereus	145	103	74	65	49	33	5954270	5933654	5863342	5802111	5528107	4908650	118	675416	5945300	34.76	153769	64998	11	26	2.98	g__Bacillus (UID902)	99.13	0.46	GCA_002558435.1	bacillus cereus ATCC 14579 TYPE STRAIN (96.7071)	Bacillus cereus	d__Bacteria;p__Firmicutes;c__Bacilli;o__Bacillales;f__Bacillaceae_G;g__Bacillus_A;s__Bacillus_A bombysepticus
GCA_002558445.1	SAMN07597316	PRJNA400804	Bacillus cereus	77	58	46	37	31	24	5714746	5707690	5679114	5614858	5531203	5269657	61	714525	5710020	34.84	312927	151900	6	13	2.22	g__Bacillus (UID902)	99.23	0.39	GCA_002558445.1	bacillus cereus ATCC 14579 TYPE STRAIN (97.0214)	Bacillus cereus	d__Bacteria;p__Firmicutes;c__Bacilli;o__Bacillales;f__Bacillaceae_G;g__Bacillus_A;s__Bacillus_A bombysepticus
GCA_002558465.1	SAMN07597315	PRJNA400804	Bacillus cereus	105	78	69	58	51	31	5746006	5735142	5713533	5637538	5533574	4797406	84	675458	5739168	34.84	177456	68625	10	23	4.43	g__Bacillus (UID902)	99.23	0.96	GCA_002558465.1	bacillus cereus ATCC 14579 TYPE STRAIN (97.0376)	Bacillus cereus	d__Bacteria;p__Firmicutes;c__Bacilli;o__Bacillales;f__Bacillaceae_G;g__Bacillus_A;s__Bacillus_A bombysepticus
GCA_002558475.1	SAMN07597312	PRJNA400804	Bacillus cereus	84	63	52	47	36	28	5801206	5792756	5768650	5732002	5549062	5228125	68	719428	5796335	34.73	204988	96763	8	18	4.33	g__Bacillus (UID902)	98.92	0.14	GCA_002558475.1	bacillus cereus ATCC 14579 TYPE STRAIN (97.0011)	Bacillus cereus	d__Bacteria;p__Firmicutes;c__Bacilli;o__Bacillales;f__Bacillaceae_G;g__Bacillus_A;s__Bacillus_A bombysepticus
GCA_002558515.1	SAMN07597309	PRJNA400804	Bacillus cereus	82	56	48	45	39	32	5377705	5369034	5350421	5328867	5218456	4951920	58	608289	5370521	35.24	153120	108675	10	20	8.04	g__Bacillus (UID901)	99.34	1.1	GCA_002558515.1	bacillus mobilis 0711P9-1 TYPE STRAIN (95.8347)	Bacillus mobilis	d__Bacteria;p__Firmicutes;c__Bacilli;o__Bacillales;f__Bacillaceae_G;g__Bacillus_A;s__Bacillus_A mobilis
GCA_002558615.1	SAMN07597298	PRJNA400804	Bacillus cereus	106	65	50	46	38	31	5599458	5585762	5550957	5524379	5379563	5116297	71	416902	5589222	34.88	160457	130926	11	21	2.15	g__Bacillus (UID902)	99.23	0.26	GCA_002558615.1	bacillus cereus ATCC 14579 TYPE STRAIN (97.9195)	Bacillus cereus	d__Bacteria;p__Firmicutes;c__Bacilli;o__Bacillales;f__Bacillaceae_G;g__Bacillus_A;s__Bacillus_A bombysepticus
GCA_002558645.1	SAMN07597297	PRJNA400804	Bacillus cereus	404	296	179	134	72	34	6312137	6263048	5961200	5644840	4656377	3312988	334	222598	6289121	34.67	53385	23417	31	75	4.55	g__Bacillus (UID902)	98.92	0.31	GCA_002558645.1	bacillus cereus ATCC 14579 TYPE STRAIN (96.6941)	Bacillus cereus	d__Bacteria;p__Firmicutes;c__Bacilli;o__Bacillales;f__Bacillaceae_G;g__Bacillus_A;s__Bacillus_A bombysepticus
GCA_002558665.1	SAMN07597292	PRJNA400804	Bacillus cereus	170	116	81	62	40	30	6151000	6126827	6033070	5894041	5495539	5098352	132	672922	6138332	34.65	167445	74733	10	23	5.42	g__Bacillus (UID902)	99.15	0.83	GCA_002558665.1	bacillus cereus ATCC 14579 TYPE STRAIN (96.7926)	Bacillus cereus	d__Bacteria;p__Firmicutes;c__Bacilli;o__Bacillales;f__Bacillaceae_G;g__Bacillus_A;s__Bacillus_A bombysepticus
GCA_002558705.1	SAMN07597288	PRJNA400804	Bacillus cereus	80	61	51	48	41	28	5705132	5696964	5670515	5650561	5529955	5041895	66	713622	5700415	34.85	192046	96132	9	18	3.61	g__Bacillus (UID902)	99.18	0.04	GCA_002558705.1	bacillus cereus ATCC 14579 TYPE STRAIN (96.9942)	Bacillus cereus	d__Bacteria;p__Firmicutes;c__Bacilli;o__Bacillales;f__Bacillaceae_G;g__Bacillus_A;s__Bacillus_A bombysepticus
GCA_002558735.1	SAMN07597286	PRJNA400804	Bacillus cereus	108	82	65	58	39	26	5807580	5798366	5757785	5707368	5400834	4924142	86	866263	5801133	34.79	198159	89886	8	19	2.9	g__Bacillus (UID902)	99.23	0.62	GCA_002558735.1	bacillus cereus ATCC 14579 TYPE STRAIN (96.9782)	Bacillus cereus	d__Bacteria;p__Firmicutes;c__Bacilli;o__Bacillales;f__Bacillaceae_G;g__Bacillus_A;s__Bacillus_A bombysepticus
GCA_002558745.1	SAMN07597287	PRJNA400804	Bacillus cereus	285	157	122	102	71	39	6054880	6011157	5919421	5781066	5266269	4004488	168	278770	6019372	34.77	77133	44251	23	50	8.67	g__Bacillus (UID902)	99.18	1.04	GCA_002558745.1	bacillus cereus ATCC 14579 TYPE STRAIN (96.7751)	Bacillus cereus	d__Bacteria;p__Firmicutes;c__Bacilli;o__Bacillales;f__Bacillaceae_G;g__Bacillus_A;s__Bacillus_A bombysepticus
GCA_002558765.1	SAMN07597283	PRJNA400804	Bacillus cereus	144	117	95	78	60	38	5960853	5951533	5897522	5769781	5478243	4660499	121	600180	5954020	34.72	106941	57909	16	35	2.4	g__Bacillus (UID902)	99.07	0.62	GCA_002558765.1	bacillus cereus ATCC 14579 TYPE STRAIN (96.8653)	Bacillus cereus	d__Bacteria;p__Firmicutes;c__Bacilli;o__Bacillales;f__Bacillaceae_G;g__Bacillus_A;s__Bacillus_A bombysepticus
GCA_002558845.1	SAMN07597278	PRJNA400804	Bacillus cereus	64	50	43	39	33	26	6227072	6221867	6198926	6165889	6069538	5785759	53	730394	6223752	34.55	324297	138354	6	15	3.89	g__Bacillus (UID902)	99.38	1.46	GCA_002558845.1	bacillus cereus ATCC 14579 TYPE STRAIN (96.7673)	Bacillus cereus	d__Bacteria;p__Firmicutes;c__Bacilli;o__Bacillales;f__Bacillaceae_G;g__Bacillus_A;s__Bacillus_A bombysepticus
GCA_002558875.1	SAMN07597277	PRJNA400804	Bacillus cereus	123	90	74	64	51	43	5732373	5719047	5673876	5598614	5390878	5102546	97	326286	5723752	35.16	130426	79108	15	30	4.47	g__Bacillus (UID901)	99.01	0.33	GCA_002558875.1	bacillus nitratireducens 4049 TYPE STRAIN (98.2487)	Bacillus nitratireducens	d__Bacteria;p__Firmicutes;c__Bacilli;o__Bacillales;f__Bacillaceae_G;g__Bacillus_A;s__Bacillus_A nitratireducens
GCA_002558885.1	SAMN07597274	PRJNA400804	Bacillus cereus	269	206	152	106	57	32	5899708	5873685	5727137	5383545	4599747	3703298	223	326862	5885212	35.14	79369	30653	20	51	6.52	g__Bacillus (UID901)	98.68	1.33	GCA_002558885.1	bacillus nitratireducens 4049 TYPE STRAIN (98.2603)	Bacillus nitratireducens	d__Bacteria;p__Firmicutes;c__Bacilli;o__Bacillales;f__Bacillaceae_G;g__Bacillus_A;s__Bacillus_A nitratireducens
GCA_002558955.1	SAMN07597267	PRJNA400804	Bacillus cereus	65	50	41	39	30	26	4950061	4944565	4919082	4904786	4764872	4623147	53	660730	4946681	35.37	239104	139785	7	14	22.1	g__Bacillus (UID901)	96.81	0.5	GCA_002558955.1	bacillus luti TD41 TYPE STRAIN (92.1425)	Unknown (Bacillus luti)*	d__Bacteria;p__Firmicutes;c__Bacilli;o__Bacillales;f__Bacillaceae_G;g__Bacillus_A;s__Bacillus_A cereus_AU
GCA_002558975.1	SAMN07597265	PRJNA400804	Bacillus cereus	155	118	83	69	47	32	5932332	5916659	5825710	5716757	5375601	4831768	129	416052	5923802	35.13	140049	73597	12	26	3.65	g__Bacillus (UID901)	98.68	1	GCA_002558975.1	bacillus nitratireducens 4049 TYPE STRAIN (98.2455)	Bacillus nitratireducens	d__Bacteria;p__Firmicutes;c__Bacilli;o__Bacillales;f__Bacillaceae_G;g__Bacillus_A;s__Bacillus_A nitratireducens
GCA_002558985.1	SAMN07597263	PRJNA400804	Bacillus cereus	136	101	90	84	58	40	6036099	6019677	5989760	5946725	5498458	4819678	114	318765	6029390	34.82	106391	64395	18	35	7.26	g__Bacillus (UID902)	99.18	0.8	GCA_002558985.1	bacillus cereus ATCC 14579 TYPE STRAIN (96.8567)	Bacillus cereus	d__Bacteria;p__Firmicutes;c__Bacilli;o__Bacillales;f__Bacillaceae_G;g__Bacillus_A;s__Bacillus_A bombysepticus
GCA_002559035.1	SAMN07597249	PRJNA400804	Bacillus cereus	86	62	50	40	31	22	5828541	5819250	5792387	5719599	5573985	5224290	67	773874	5822762	34.76	282661	156229	6	13	3.25	g__Bacillus (UID902)	99.18	0	GCA_002559035.1	bacillus cereus ATCC 14579 TYPE STRAIN (97.0151)	Bacillus cereus	d__Bacteria;p__Firmicutes;c__Bacilli;o__Bacillales;f__Bacillaceae_G;g__Bacillus_A;s__Bacillus_A bombysepticus
GCA_002559045.1	SAMN07597238	PRJNA400804	Bacillus cereus	208	150	121	98	64	41	5848120	5823567	5751462	5581049	5009785	4144599	167	261077	5835197	35.17	80961	42367	23	47	9.29	g__Bacillus (UID901)	99.01	0.53	GCA_002559045.1	bacillus nitratireducens 4049 TYPE STRAIN (97.2813)	Bacillus nitratireducens	d__Bacteria;p__Firmicutes;c__Bacilli;o__Bacillales;f__Bacillaceae_G;g__Bacillus_A;s__Bacillus_A nitratireducens
GCA_002559055.1	SAMN07597260	PRJNA400804	Bacillus cereus	122	100	73	66	51	36	5979459	5969389	5903712	5851626	5580102	4998167	109	427827	5975417	34.76	138084	68053	13	28	5.84	g__Bacillus (UID902)	99.18	0.35	GCA_002559055.1	bacillus cereus ATCC 14579 TYPE STRAIN (96.8608)	Bacillus cereus	d__Bacteria;p__Firmicutes;c__Bacilli;o__Bacillales;f__Bacillaceae_G;g__Bacillus_A;s__Bacillus_A bombysepticus
GCA_002559065.1	SAMN07597253	PRJNA400804	Bacillus cereus	130	97	78	66	48	32	5852042	5837197	5786655	5696591	5396507	4815514	106	675970	5843537	34.84	134946	68074	10	25	3.92	g__Bacillus (UID902)	99.23	0.31	GCA_002559065.1	bacillus cereus ATCC 14579 TYPE STRAIN (96.9496)	Bacillus cereus	d__Bacteria;p__Firmicutes;c__Bacilli;o__Bacillales;f__Bacillaceae_G;g__Bacillus_A;s__Bacillus_A bombysepticus
GCA_002559115.1	SAMN07597320	PRJNA400804	Bacillus cereus	188	145	105	87	55	33	6031569	6011672	5905442	5777110	5246380	4329792	160	446796	6023302	34.73	115977	48206	17	37	4.18	g__Bacillus (UID902)	99.18	1.4	GCA_002559115.1	bacillus cereus ATCC 14579 TYPE STRAIN (96.7985)	Bacillus cereus	d__Bacteria;p__Firmicutes;c__Bacilli;o__Bacillales;f__Bacillaceae_G;g__Bacillus_A;s__Bacillus_A bombysepticus
GCA_002559125.1	SAMN07597314	PRJNA400804	Bacillus cereus	163	113	92	72	44	26	6270794	6248767	6200038	6060543	5618342	5001605	124	564471	6257229	34.66	191986	91904	10	22	4.76	g__Bacillus (UID902)	99.18	0.09	GCA_002559125.1	bacillus cereus ATCC 14579 TYPE STRAIN (96.7821)	Bacillus cereus	d__Bacteria;p__Firmicutes;c__Bacilli;o__Bacillales;f__Bacillaceae_G;g__Bacillus_A;s__Bacillus_A bombysepticus
GCA_002559135.1	SAMN07597319	PRJNA400804	Bacillus cereus	94	77	65	62	49	37	5621209	5614624	5583091	5561889	5336160	4859822	81	394608	5617050	34.96	138438	70449	13	27	6.14	g__Bacillus (UID901)	99.27	0.17	GCA_002559135.1	bacillus cereus ATCC 14579 TYPE STRAIN (96.0361)	Bacillus thuringiensis	d__Bacteria;p__Firmicutes;c__Bacilli;o__Bacillales;f__Bacillaceae_G;g__Bacillus_A;s__Bacillus_A thuringiensis_S
GCA_002559195.1	SAMN07597313	PRJNA400804	Bacillus cereus	383	291	181	123	56	28	5953605	5911040	5607932	5183154	4126055	3127047	326	499899	5936734	35.11	57655	18602	26	72	12.08	g__Bacillus (UID901)	98.18	0.17	GCA_002559195.1	bacillus nitratireducens 4049 TYPE STRAIN (98.3494)	Bacillus nitratireducens	d__Bacteria;p__Firmicutes;c__Bacilli;o__Bacillales;f__Bacillaceae_G;g__Bacillus_A;s__Bacillus_A nitratireducens
GCA_002559205.1	SAMN07597302	PRJNA400804	Bacillus cereus	193	146	104	90	60	36	6259553	6239398	6138618	6032253	5519826	4704109	160	311993	6249085	34.64	121233	53005	17	36	4.69	g__Bacillus (UID902)	99.18	1.09	GCA_002559205.1	bacillus cereus ATCC 14579 TYPE STRAIN (96.799)	Bacillus cereus	d__Bacteria;p__Firmicutes;c__Bacilli;o__Bacillales;f__Bacillaceae_G;g__Bacillus_A;s__Bacillus_A bombysepticus
GCA_002559215.1	SAMN07597310	PRJNA400804	Bacillus cereus	131	76	61	55	47	34	5098664	5080858	5045087	4996655	4860907	4376697	80	413923	5083716	35.47	136394	83507	13	25	5.25	g__Bacillus (UID901)	97.36	0.41	GCA_002559215.1	bacillus luti TD41 TYPE STRAIN (93.9491)	Unknown (Bacillus luti)*	d__Bacteria;p__Firmicutes;c__Bacilli;o__Bacillales;f__Bacillaceae_G;g__Bacillus_A;s__Bacillus_A sp002584985
GCA_002559225.1	SAMN07597300	PRJNA400804	Bacillus cereus	66	48	43	38	30	25	5473465	5466487	5451327	5414297	5258548	5078878	52	666603	5469310	35.01	209729	156403	8	15	3.84	g__Bacillus (UID902)	99.23	0.31	GCA_002559225.1	bacillus cereus ATCC 14579 TYPE STRAIN (97.0251)	Bacillus cereus	d__Bacteria;p__Firmicutes;c__Bacilli;o__Bacillales;f__Bacillaceae_G;g__Bacillus_A;s__Bacillus_A bombysepticus
GCA_002559275.1	SAMN07597273	PRJNA400804	Bacillus cereus	56	41	32	28	24	21	5743244	5738299	5721415	5693470	5630509	5507791	43	851664	5740000	34.91	508013	189844	5	10	3.24	g__Bacillus (UID902)	99.18	0	GCA_002559275.1	bacillus cereus ATCC 14579 TYPE STRAIN (96.9295)	Bacillus cereus	d__Bacteria;p__Firmicutes;c__Bacilli;o__Bacillales;f__Bacillaceae_G;g__Bacillus_A;s__Bacillus_A bombysepticus
GCA_002559355.1	SAMN07597264	PRJNA400804	Bacillus cereus	77	55	48	41	32	26	6087535	6078920	6064278	6016139	5863261	5603155	59	756693	6081754	34.79	331863	108816	6	14	28.38	g__Bacillus (UID902)	99.18	0.39	GCA_002559355.1	bacillus cereus ATCC 14579 TYPE STRAIN (96.9118)	Bacillus cereus	d__Bacteria;p__Firmicutes;c__Bacilli;o__Bacillales;f__Bacillaceae_G;g__Bacillus_A;s__
GCA_002559365.1	SAMN07597257	PRJNA400804	Bacillus cereus	480	319	196	143	78	27	6024851	5953379	5650590	5267604	4230132	2397047	377	287744	5992767	34.94	43610	20870	40	90	5.97	g__Bacillus (UID902)	99.23	0.49	GCA_002559365.1	bacillus cereus ATCC 14579 TYPE STRAIN (96.8227)	Bacillus cereus	d__Bacteria;p__Firmicutes;c__Bacilli;o__Bacillales;f__Bacillaceae_G;g__Bacillus_A;s__Bacillus_A bombysepticus
GCA_002559425.1	SAMN07597254	PRJNA400804	Bacillus cereus	81	66	50	43	34	27	5821244	5816196	5778201	5730902	5564699	5280660	68	1064938	5817465	34.82	197350	120877	8	17	3.08	g__Bacillus (UID902)	99.23	0.71	GCA_002559425.1	bacillus cereus ATCC 14579 TYPE STRAIN (96.9841)	Bacillus cereus	d__Bacteria;p__Firmicutes;c__Bacilli;o__Bacillales;f__Bacillaceae_G;g__Bacillus_A;s__Bacillus_A bombysepticus
GCA_002559435.1	SAMN07597247	PRJNA400804	Bacillus cereus	104	77	58	55	40	31	5959697	5947174	5899506	5876792	5617920	5272414	86	639853	5953836	34.75	177217	92225	10	20	3.64	g__Bacillus (UID902)	99.18	0.51	GCA_002559435.1	bacillus cereus ATCC 14579 TYPE STRAIN (96.9048)	Bacillus cereus	d__Bacteria;p__Firmicutes;c__Bacilli;o__Bacillales;f__Bacillaceae_G;g__Bacillus_A;s__Bacillus_A bombysepticus
GCA_002559495.1	SAMN07597244	PRJNA400804	Bacillus cereus	212	176	131	104	69	47	5870610	5853134	5748179	5551928	4934888	4129383	191	290743	5863637	34.75	69778	42966	27	53	4.37	g__Bacillus (UID902)	99.07	0.62	GCA_002559495.1	bacillus cereus ATCC 14579 TYPE STRAIN (96.8463)	Bacillus cereus	d__Bacteria;p__Firmicutes;c__Bacilli;o__Bacillales;f__Bacillaceae_G;g__Bacillus_A;s__Bacillus_A bombysepticus
GCA_002559505.1	SAMN07597243	PRJNA400804	Bacillus cereus	97	81	68	63	51	30	5773159	5765752	5738374	5700230	5491324	4703222	87	679410	5770151	34.78	138757	66515	10	24	3.21	g__Bacillus (UID902)	99.23	0.66	GCA_002559505.1	bacillus cereus ATCC 14579 TYPE STRAIN (96.9403)	Bacillus cereus	d__Bacteria;p__Firmicutes;c__Bacilli;o__Bacillales;f__Bacillaceae_G;g__Bacillus_A;s__Bacillus_A bombysepticus
GCA_002559545.1	SAMN07597236	PRJNA400804	Bacillus cereus	162	121	98	82	56	33	6102105	6083740	6029278	5909744	5483309	4657347	133	625440	6092559	34.63	111903	51509	12	32	6.99	g__Bacillus (UID902)	99.18	0.68	GCA_002559545.1	bacillus cereus ATCC 14579 TYPE STRAIN (96.8226)	Bacillus cereus	d__Bacteria;p__Firmicutes;c__Bacilli;o__Bacillales;f__Bacillaceae_G;g__Bacillus_A;s__Bacillus_A bombysepticus
GCA_002559565.1	SAMN07597235	PRJNA400804	Bacillus cereus	349	268	188	128	62	34	5993675	5963271	5736770	5317343	4225204	3233067	283	209823	5974270	34.76	54155	20792	30	74	19.63	g__Bacillus (UID902)	99.18	1.01	GCA_002559565.1	bacillus cereus ATCC 14579 TYPE STRAIN (96.8589)	Bacillus cereus	d__Bacteria;p__Firmicutes;c__Bacilli;o__Bacillales;f__Bacillaceae_G;g__Bacillus_A;s__Bacillus_A bombysepticus
GCA_002559595.1	SAMN07597621	PRJNA400804	Bacillus cereus	170	126	97	84	56	33	5949927	5931411	5855651	5762570	5301275	4407374	139	517923	5940742	34.76	116063	49055	14	34	7.84	g__Bacillus (UID902)	99.18	1.09	GCA_002559595.1	bacillus cereus ATCC 14579 TYPE STRAIN (96.8995)	Bacillus cereus	d__Bacteria;p__Firmicutes;c__Bacilli;o__Bacillales;f__Bacillaceae_G;g__Bacillus_A;s__Bacillus_A bombysepticus
GCA_002559645.1	SAMN07597622	PRJNA400804	Bacillus cereus	176	136	110	90	61	41	6097096	6080366	6018200	5880582	5387830	4639985	147	335331	6087911	34.72	95015	53064	19	40	7.18	g__Bacillus (UID902)	99.18	0.93	GCA_002559645.1	bacillus cereus ATCC 14579 TYPE STRAIN (96.853)	Bacillus cereus	d__Bacteria;p__Firmicutes;c__Bacilli;o__Bacillales;f__Bacillaceae_G;g__Bacillus_A;s__Bacillus_A bombysepticus
GCA_002559665.1	SAMN07597618	PRJNA400804	Bacillus cereus	138	113	80	63	52	37	5471447	5460121	5370634	5249904	5077691	4499355	122	500916	5466711	35.39	119614	61380	14	31	8.34	o__Bacillales (UID828)	99.43	0.65	GCA_002559665.1	bacillus pseudomycoides DSM 12442 TYPE STRAIN (91.0375)	Unknown (Bacillus pseudomycoides)*	d__Bacteria;p__Firmicutes;c__Bacilli;o__Bacillales;f__Bacillaceae_G;g__Bacillus_A;s__Bacillus_A cereus_AV
GCA_002559685.1	SAMN07597617	PRJNA400804	Bacillus cereus	114	76	62	55	42	32	5752518	5737755	5695799	5648187	5421488	5043311	83	407474	5742848	34.87	171269	97649	11	22	4.58	g__Bacillus (UID902)	99.23	0.69	GCA_002559685.1	bacillus cereus ATCC 14579 TYPE STRAIN (96.9438)	Bacillus cereus	d__Bacteria;p__Firmicutes;c__Bacilli;o__Bacillales;f__Bacillaceae_G;g__Bacillus_A;s__Bacillus_A bombysepticus
GCA_002559715.1	SAMN07597616	PRJNA400804	Bacillus cereus	95	65	52	42	33	24	5726017	5714252	5681663	5610235	5458416	5099997	72	825037	5718743	34.84	272839	127804	7	15	4.53	g__Bacillus (UID902)	99.23	0.39	GCA_002559715.1	bacillus cereus ATCC 14579 TYPE STRAIN (96.9336)	Bacillus cereus	d__Bacteria;p__Firmicutes;c__Bacilli;o__Bacillales;f__Bacillaceae_G;g__Bacillus_A;s__Bacillus_A bombysepticus
GCA_002559735.1	SAMN07597611	PRJNA400804	Bacillus cereus	169	126	99	82	55	31	6120628	6102611	6035533	5912730	5483891	4621789	137	352116	6110285	34.62	164381	50721	12	31	7.71	g__Bacillus (UID902)	99.18	0.68	GCA_002559735.1	bacillus cereus ATCC 14579 TYPE STRAIN (96.8121)	Bacillus cereus	d__Bacteria;p__Firmicutes;c__Bacilli;o__Bacillales;f__Bacillaceae_G;g__Bacillus_A;s__Bacillus_A bombysepticus
GCA_002559765.1	SAMN07597615	PRJNA400804	Bacillus cereus	388	75	53	47	35	26	5939218	5819396	5769210	5723773	5552994	5188047	132	600165	5858663	34.78	218293	106373	9	17	4.45	g__Bacillus (UID902)	99.18	0.49	GCA_002559765.1	bacillus cereus ATCC 14579 TYPE STRAIN (96.956)	Bacillus cereus	d__Bacteria;p__Firmicutes;c__Bacilli;o__Bacillales;f__Bacillaceae_G;g__Bacillus_A;s__Bacillus_A bombysepticus
GCA_002559805.1	SAMN07597610	PRJNA400804	Bacillus cereus	114	77	64	59	47	34	6010009	5993388	5963159	5925637	5726044	5231918	88	610519	6001852	35.04	200614	80457	10	23	2.85	g__Bacillus (UID901)	99.26	1.46	GCA_002559805.1	bacillus tropicus N24 TYPE STRAIN (94.6773)	Unknown (Bacillus tropicus)*	d__Bacteria;p__Firmicutes;c__Bacilli;o__Bacillales;f__Bacillaceae_G;g__Bacillus_A;s__
GCA_002559865.1	SAMN07597597	PRJNA400804	Bacillus cereus	103	81	71	64	43	31	5530154	5521649	5496717	5450610	5100511	4636458	85	356632	5524814	35.25	161846	76385	12	24	5.86	g__Bacillus (UID901)	99.01	0.51	GCA_002559865.1	bacillus nitratireducens 4049 TYPE STRAIN (97.4278)	Bacillus nitratireducens	d__Bacteria;p__Firmicutes;c__Bacilli;o__Bacillales;f__Bacillaceae_G;g__Bacillus_A;s__Bacillus_A nitratireducens
GCA_002559915.1	SAMN07597595	PRJNA400804	Bacillus cereus	104	77	61	48	35	27	5693789	5683945	5645624	5552171	5328053	5008306	83	675882	5687874	34.88	197953	127813	8	17	7.47	g__Bacillus (UID902)	99.23	0.96	GCA_002559915.1	bacillus cereus ATCC 14579 TYPE STRAIN (96.9923)	Bacillus cereus	d__Bacteria;p__Firmicutes;c__Bacilli;o__Bacillales;f__Bacillaceae_G;g__Bacillus_A;s__Bacillus_A bombysepticus
GCA_002559935.1	SAMN07597590	PRJNA400804	Bacillus cereus	55	36	30	27	22	17	5177916	5171094	5152888	5130386	5052701	4871699	39	1122712	5172984	35.2	563493	283035	4	7	3.63	g__Bacillus (UID901)	99.34	0	GCA_002559935.1	bacillus wiedmannii FSL W8 0169 TYPE STRAIN (95.9974)	Bacillus wiedmannii	d__Bacteria;p__Firmicutes;c__Bacilli;o__Bacillales;f__Bacillaceae_G;g__Bacillus_A;s__Bacillus_A wiedmannii
GCA_002559945.1	SAMN07597592	PRJNA400804	Bacillus cereus	233	156	119	103	72	38	6122598	6093250	6005801	5892875	5367115	4185801	171	304659	6104153	34.64	79419	40900	21	47	11.48	g__Bacillus (UID902)	99.18	0.62	GCA_002559945.1	bacillus cereus ATCC 14579 TYPE STRAIN (96.8124)	Bacillus cereus	d__Bacteria;p__Firmicutes;c__Bacilli;o__Bacillales;f__Bacillaceae_G;g__Bacillus_A;s__Bacillus_A bombysepticus
GCA_002559985.1	SAMN07597583	PRJNA400804	Bacillus cereus	186	139	107	92	69	38	6092215	6070056	5988037	5872631	5505913	4333530	157	334565	6081891	34.69	85992	46353	19	43	4.04	g__Bacillus (UID902)	99.18	1.5	GCA_002559985.1	bacillus cereus ATCC 14579 TYPE STRAIN (96.8229)	Bacillus cereus	d__Bacteria;p__Firmicutes;c__Bacilli;o__Bacillales;f__Bacillaceae_G;g__Bacillus_A;s__Bacillus_A bombysepticus
GCA_002560035.1	SAMN07597580	PRJNA400804	Bacillus cereus	90	69	51	44	38	22	5885824	5877775	5836477	5785818	5688712	5081489	72	784401	5879944	34.75	286681	138826	6	14	5	g__Bacillus (UID902)	99.23	0.31	GCA_002560035.1	bacillus cereus ATCC 14579 TYPE STRAIN (96.9079)	Bacillus cereus	d__Bacteria;p__Firmicutes;c__Bacilli;o__Bacillales;f__Bacillaceae_G;g__Bacillus_A;s__Bacillus_A bombysepticus
GCA_002560075.1	SAMN07597578	PRJNA400804	Bacillus cereus	112	81	67	61	43	27	6046737	6035229	6001459	5962243	5652520	5056989	89	690574	6040353	34.69	168331	94859	9	20	4.93	g__Bacillus (UID902)	99.18	0.62	GCA_002560075.1	bacillus cereus ATCC 14579 TYPE STRAIN (96.9535)	Bacillus cereus	d__Bacteria;p__Firmicutes;c__Bacilli;o__Bacillales;f__Bacillaceae_G;g__Bacillus_A;s__Bacillus_A bombysepticus
GCA_002560095.1	SAMN07597577	PRJNA400804	Bacillus cereus	538	418	249	149	70	22	5809866	5749003	5265845	4546779	3303230	1697478	472	147907	5788454	34.83	29843	11825	56	131	21.77	g__Bacillus (UID902)	99.18	0.93	GCA_002560095.1	bacillus cereus ATCC 14579 TYPE STRAIN (96.837)	Bacillus cereus	d__Bacteria;p__Firmicutes;c__Bacilli;o__Bacillales;f__Bacillaceae_G;g__Bacillus_A;s__Bacillus_A bombysepticus
GCA_002560105.1	SAMN07597576	PRJNA400804	Bacillus cereus	96	75	59	50	37	26	5998491	5988634	5943593	5879303	5644108	5224351	82	1102971	5994249	34.74	203899	98137	7	17	5.44	g__Bacillus (UID902)	99.23	0.66	GCA_002560105.1	bacillus cereus ATCC 14579 TYPE STRAIN (96.932)	Bacillus cereus	d__Bacteria;p__Firmicutes;c__Bacilli;o__Bacillales;f__Bacillaceae_G;g__Bacillus_A;s__Bacillus_A bombysepticus
GCA_002560115.1	SAMN07597575	PRJNA400804	Bacillus cereus	59	39	33	31	26	23	5376444	5368750	5349263	5335356	5242827	5131794	44	787432	5372007	34.95	238786	167985	6	13	4.34	g__Bacillus (UID902)	99.23	0.51	GCA_002560115.1	bacillus cereus ATCC 14579 TYPE STRAIN (97.1036)	Bacillus cereus	d__Bacteria;p__Firmicutes;c__Bacilli;o__Bacillales;f__Bacillaceae_G;g__Bacillus_A;s__Bacillus_A bombysepticus
GCA_002560145.1	SAMN07597573	PRJNA400804	Bacillus cereus	120	67	52	49	41	34	5978089	5958735	5920389	5895294	5754385	5458009	75	496601	5964657	35	194129	99627	10	21	1.41	g__Bacillus (UID901)	99.34	0.54	GCA_002560145.1	bacillus tropicus N24 TYPE STRAIN (94.649)	Unknown (Bacillus tropicus)*	d__Bacteria;p__Firmicutes;c__Bacilli;o__Bacillales;f__Bacillaceae_G;g__Bacillus_A;s__Bacillus_A thuringiensis_N
GCA_002560175.1	SAMN07597572	PRJNA400804	Bacillus cereus	131	85	66	59	40	28	5991422	5970052	5931403	5880904	5563445	5133710	102	789974	5982227	34.7	179843	92253	9	20	3.41	g__Bacillus (UID902)	99.23	0	GCA_002560175.1	bacillus cereus ATCC 14579 TYPE STRAIN (96.9434)	Bacillus cereus	d__Bacteria;p__Firmicutes;c__Bacilli;o__Bacillales;f__Bacillaceae_G;g__Bacillus_A;s__Bacillus_A bombysepticus
GCA_002560215.1	SAMN07597570	PRJNA400804	Bacillus cereus	116	48	38	35	28	21	5719021	5694573	5672204	5653321	5529079	5260725	58	853123	5701143	34.89	332178	173872	5	12	3.93	g__Bacillus (UID902)	99.15	0	GCA_002560215.1	bacillus cereus ATCC 14579 TYPE STRAIN (96.9803)	Bacillus cereus	d__Bacteria;p__Firmicutes;c__Bacilli;o__Bacillales;f__Bacillaceae_G;g__Bacillus_A;s__Bacillus_A bombysepticus
GCA_002560225.1	SAMN07597569	PRJNA400804	Bacillus cereus	161	131	109	94	64	34	5817247	5805649	5755795	5634519	5108051	3947479	138	290233	5810426	34.79	85933	46153	18	43	6.25	g__Bacillus (UID902)	99.18	1.03	GCA_002560225.1	bacillus cereus ATCC 14579 TYPE STRAIN (96.855)	Bacillus cereus	d__Bacteria;p__Firmicutes;c__Bacilli;o__Bacillales;f__Bacillaceae_G;g__Bacillus_A;s__Bacillus_A bombysepticus
GCA_002560255.1	SAMN07597567	PRJNA400804	Bacillus cereus	101	75	64	56	42	35	5963808	5951882	5921042	5865178	5620782	5374144	83	687568	5957931	34.77	174386	78627	9	22	4.7	g__Bacillus (UID902)	99.23	0.66	GCA_002560255.1	bacillus cereus ATCC 14579 TYPE STRAIN (96.8893)	Bacillus cereus	d__Bacteria;p__Firmicutes;c__Bacilli;o__Bacillales;f__Bacillaceae_G;g__Bacillus_A;s__Bacillus_A bombysepticus
GCA_002560265.1	SAMN07597566	PRJNA400804	Bacillus cereus	127	90	68	60	43	27	6051916	6037544	5982463	5920970	5627555	4983217	98	610689	6043125	34.67	179897	79532	9	21	5.36	g__Bacillus (UID902)	99.18	0.2	GCA_002560265.1	bacillus cereus ATCC 14579 TYPE STRAIN (96.8941)	Bacillus cereus	d__Bacteria;p__Firmicutes;c__Bacilli;o__Bacillales;f__Bacillaceae_G;g__Bacillus_A;s__Bacillus_A bombysepticus
GCA_002560295.1	SAMN07597564	PRJNA400804	Bacillus cereus	157	123	99	87	65	39	5856760	5844113	5789265	5707278	5354988	4416546	128	390753	5847701	34.76	96846	51947	18	39	3.93	g__Bacillus (UID902)	99.18	0.93	GCA_002560295.1	bacillus cereus ATCC 14579 TYPE STRAIN (96.9221)	Bacillus cereus	d__Bacteria;p__Firmicutes;c__Bacilli;o__Bacillales;f__Bacillaceae_G;g__Bacillus_A;s__Bacillus_A bombysepticus
GCA_002560325.1	SAMN07597560	PRJNA400804	Bacillus cereus	61	46	40	38	31	20	5183233	5177524	5159063	5142706	5031009	4631171	49	636181	5179256	35.21	325203	124017	6	12	3.92	g__Bacillus (UID901)	99.34	0	GCA_002560325.1	bacillus wiedmannii FSL W8 0169 TYPE STRAIN (95.9564)	Bacillus wiedmannii	d__Bacteria;p__Firmicutes;c__Bacilli;o__Bacillales;f__Bacillaceae_G;g__Bacillus_A;s__Bacillus_A wiedmannii
GCA_002560375.1	SAMN07597557	PRJNA400804	Bacillus cereus	194	138	108	88	54	30	5705213	5679998	5603963	5476801	4871829	3992917	155	743918	5693101	35.09	100880	42346	15	37	9.12	g__Bacillus (UID901)	97.73	0.84	GCA_002560375.1	bacillus paramycoides NH24A2 TYPE STRAIN (97.763)	Bacillus paramycoides	d__Bacteria;p__Firmicutes;c__Bacilli;o__Bacillales;f__Bacillaceae_G;g__Bacillus_A;s__Bacillus_A paramycoides
GCA_002560385.1	SAMN07597554	PRJNA400804	Bacillus cereus	124	87	72	64	45	32	5999580	5983509	5949359	5888590	5553848	5040643	98	722247	5991548	34.74	197415	77521	11	23	4.41	g__Bacillus (UID902)	98.87	0.08	GCA_002560385.1	bacillus cereus ATCC 14579 TYPE STRAIN (96.8819)	Bacillus cereus	d__Bacteria;p__Firmicutes;c__Bacilli;o__Bacillales;f__Bacillaceae_G;g__Bacillus_A;s__Bacillus_A bombysepticus
GCA_002560395.1	SAMN07597552	PRJNA400804	Bacillus cereus	57	40	36	32	25	22	5688348	5681166	5670872	5638632	5530752	5405461	44	996315	5683808	34.81	340039	187798	5	11	4.77	g__Bacillus (UID902)	99.23	0.31	GCA_002560395.1	bacillus cereus ATCC 14579 TYPE STRAIN (96.9664)	Bacillus cereus	d__Bacteria;p__Firmicutes;c__Bacilli;o__Bacillales;f__Bacillaceae_G;g__Bacillus_A;s__Bacillus_A bombysepticus
GCA_002560415.1	SAMN07597551	PRJNA400804	Bacillus cereus	489	328	192	146	79	27	6027484	5955844	5625190	5301328	4212548	2360999	380	273730	5992378	34.94	42489	20870	41	92	7.89	g__Bacillus (UID902)	99.23	0.49	GCA_002560415.1	bacillus cereus ATCC 14579 TYPE STRAIN (96.7662)	Bacillus cereus	d__Bacteria;p__Firmicutes;c__Bacilli;o__Bacillales;f__Bacillaceae_G;g__Bacillus_A;s__Bacillus_A bombysepticus
GCA_002560475.1	SAMN07597547	PRJNA400804	Bacillus cereus	159	109	83	79	63	38	5820591	5800453	5738217	5704232	5447529	4491897	122	379403	5809891	35.03	99849	57416	18	36	7.64	g__Bacillus (UID901)	99.34	0.02	GCA_002560475.1	bacillus tropicus N24 TYPE STRAIN (94.6517)	Unknown (Bacillus tropicus)*	d__Bacteria;p__Firmicutes;c__Bacilli;o__Bacillales;f__Bacillaceae_G;g__Bacillus_A;s__Bacillus_A thuringiensis_N
GCA_002560525.1	SAMN07597546	PRJNA400804	Bacillus cereus	142	110	93	81	64	37	5829260	5816462	5775794	5681794	5395808	4356657	117	502399	5821228	34.8	109072	49639	16	38	3.54	g__Bacillus (UID902)	99.18	0.72	GCA_002560525.1	bacillus cereus ATCC 14579 TYPE STRAIN (96.8853)	Bacillus cereus	d__Bacteria;p__Firmicutes;c__Bacilli;o__Bacillales;f__Bacillaceae_G;g__Bacillus_A;s__Bacillus_A bombysepticus
GCA_002560615.1	SAMN07597536	PRJNA400804	Bacillus cereus	185	125	96	78	56	34	6354929	6327614	6260456	6133477	5757830	5012830	145	664021	6342214	34.91	140450	55499	11	30	5.77	g__Bacillus (UID901)	98.68	0.65	GCA_002560615.1	bacillus mobilis 0711P9-1 TYPE STRAIN (94.262)	Unknown (Bacillus wiedmannii)*	d__Bacteria;p__Firmicutes;c__Bacilli;o__Bacillales;f__Bacillaceae_G;g__Bacillus_A;s__Bacillus_A cereus_AG
GCA_002560715.1	SAMN07597529	PRJNA400804	Bacillus cereus	178	132	103	87	56	32	5849610	5828927	5752319	5634464	5137464	4267695	146	349914	5839597	34.71	116846	48229	15	35	13.7	g__Bacillus (UID902)	99.18	0.31	GCA_002560715.1	bacillus cereus ATCC 14579 TYPE STRAIN (96.927)	Bacillus cereus	d__Bacteria;p__Firmicutes;c__Bacilli;o__Bacillales;f__Bacillaceae_G;g__Bacillus_A;s__Bacillus_A bombysepticus
GCA_002560735.1	SAMN07597528	PRJNA400804	Bacillus cereus	91	65	59	54	45	38	5772123	5761526	5740485	5700479	5547907	5293136	71	625241	5765639	35.24	158739	81864	10	23	3.95	g__Bacillus (UID901)	99.34	0.45	GCA_002560735.1	bacillus mobilis 0711P9-1 TYPE STRAIN (96.752)	Bacillus mobilis	d__Bacteria;p__Firmicutes;c__Bacilli;o__Bacillales;f__Bacillaceae_G;g__Bacillus_A;s__Bacillus_A mobilis
GCA_002560775.1	SAMN07597526	PRJNA400804	Bacillus cereus	81	54	44	41	32	23	5558389	5546251	5518667	5494363	5346081	4994699	64	691558	5553111	35.24	270102	144237	7	14	4.63	g__Bacillus (UID901)	99.01	0.67	GCA_002560775.1	bacillus nitratireducens 4049 TYPE STRAIN (97.4638)	Bacillus nitratireducens	d__Bacteria;p__Firmicutes;c__Bacilli;o__Bacillales;f__Bacillaceae_G;g__Bacillus_A;s__Bacillus_A nitratireducens
GCA_002560795.1	SAMN07597525	PRJNA400804	Bacillus cereus	432	315	194	125	59	26	5823358	5773308	5463661	4960605	3916463	2784064	350	370847	5798683	35.25	45525	17331	29	80	38.72	g__Bacillus (UID901)	99.01	0.61	GCA_002560795.1	bacillus nitratireducens 4049 TYPE STRAIN (97.3208)	Bacillus nitratireducens	d__Bacteria;p__Firmicutes;c__Bacilli;o__Bacillales;f__Bacillaceae_G;g__Bacillus_A;s__Bacillus_A nitratireducens
GCA_002560915.1	SAMN07597491	PRJNA400804	Bacillus cereus	726	526	279	166	71	16	6191539	6094442	5438845	4619838	3092622	1118428	607	152849	6152138	34.63	25091	10041	71	166	22.5	g__Bacillus (UID902)	99.18	0.93	GCA_002560915.1	bacillus cereus ATCC 14579 TYPE STRAIN (96.7224)	Bacillus cereus	d__Bacteria;p__Firmicutes;c__Bacilli;o__Bacillales;f__Bacillaceae_G;g__Bacillus_A;s__Bacillus_A bombysepticus
GCA_002560945.1	SAMN07597485	PRJNA400804	Bacillus cereus	422	306	182	117	49	27	5860820	5808974	5480805	5006848	3967036	3213213	342	326936	5836078	35.14	68433	17204	22	69	18.13	g__Bacillus (UID901)	98.02	0.17	GCA_002560945.1	bacillus nitratireducens 4049 TYPE STRAIN (98.4266)	Bacillus nitratireducens	d__Bacteria;p__Firmicutes;c__Bacilli;o__Bacillales;f__Bacillaceae_G;g__Bacillus_A;s__Bacillus_A nitratireducens
GCA_002560955.1	SAMN07597484	PRJNA400804	Bacillus cereus	84	59	48	43	35	29	5904115	5892479	5863829	5828889	5692489	5445546	69	585699	5899145	34.76	205216	127275	8	16	3.24	g__Bacillus (UID902)	99.23	0	GCA_002560955.1	bacillus cereus ATCC 14579 TYPE STRAIN (96.8534)	Bacillus cereus	d__Bacteria;p__Firmicutes;c__Bacilli;o__Bacillales;f__Bacillaceae_G;g__Bacillus_A;s__Bacillus_A bombysepticus
GCA_002561035.1	SAMN07597477	PRJNA400804	Bacillus cereus	93	62	49	41	31	24	5745930	5733343	5699331	5643347	5478628	5205033	69	719191	5738568	34.85	199833	156961	7	14	2.61	g__Bacillus (UID902)	99.23	0.39	GCA_002561035.1	bacillus cereus ATCC 14579 TYPE STRAIN (96.9884)	Bacillus cereus	d__Bacteria;p__Firmicutes;c__Bacilli;o__Bacillales;f__Bacillaceae_G;g__Bacillus_A;s__Bacillus_A bombysepticus
GCA_002561095.1	SAMN07597474	PRJNA400804	Bacillus cereus	106	78	60	49	34	26	5954170	5943351	5896577	5815772	5524972	5279649	85	653641	5947763	34.77	245432	152486	9	16	4.12	g__Bacillus (UID902)	99.18	0.66	GCA_002561095.1	bacillus cereus ATCC 14579 TYPE STRAIN (96.8645)	Bacillus cereus	d__Bacteria;p__Firmicutes;c__Bacilli;o__Bacillales;f__Bacillaceae_G;g__Bacillus_A;s__Bacillus_A bombysepticus
GCA_002561115.1	SAMN07597472	PRJNA400804	Bacillus cereus	110	74	56	45	37	29	5858068	5846145	5804630	5722218	5572467	5279358	78	659275	5848972	34.73	203570	102369	8	18	5.57	g__Bacillus (UID902)	99.23	0.35	GCA_002561115.1	bacillus cereus ATCC 14579 TYPE STRAIN (96.8862)	Bacillus cereus	d__Bacteria;p__Firmicutes;c__Bacilli;o__Bacillales;f__Bacillaceae_G;g__Bacillus_A;s__Bacillus_A bombysepticus
GCA_002561135.1	SAMN07597470	PRJNA400804	Bacillus cereus	168	129	102	84	59	36	6213017	6195652	6129367	6001016	5597585	4777826	142	352277	6204958	34.69	110917	51560	14	34	4.03	g__Bacillus (UID902)	99.18	0.74	GCA_002561135.1	bacillus cereus ATCC 14579 TYPE STRAIN (96.7933)	Bacillus cereus	d__Bacteria;p__Firmicutes;c__Bacilli;o__Bacillales;f__Bacillaceae_G;g__Bacillus_A;s__Bacillus_A bombysepticus
GCA_002561205.1	SAMN07597461	PRJNA400804	Bacillus cereus	121	82	69	63	43	27	6074493	6057495	6031778	5988921	5658051	5006822	90	970605	6064339	34.76	188341	91906	9	21	4.72	g__Bacillus (UID902)	99.18	0	GCA_002561205.1	bacillus cereus ATCC 14579 TYPE STRAIN (96.9313)	Bacillus cereus	d__Bacteria;p__Firmicutes;c__Bacilli;o__Bacillales;f__Bacillaceae_G;g__Bacillus_A;s__Bacillus_A bombysepticus
GCA_002561235.1	SAMN07597460	PRJNA400804	Bacillus cereus	86	59	48	44	35	24	5569893	5559713	5527932	5501056	5355696	4946384	64	691550	5563109	35.25	270009	114399	7	14	8.54	g__Bacillus (UID901)	99.01	0.71	GCA_002561235.1	bacillus nitratireducens 4049 TYPE STRAIN (97.4271)	Bacillus nitratireducens	d__Bacteria;p__Firmicutes;c__Bacilli;o__Bacillales;f__Bacillaceae_G;g__Bacillus_A;s__Bacillus_A nitratireducens
GCA_002561255.1	SAMN07597457	PRJNA400804	Bacillus cereus	96	70	56	46	37	25	5767061	5755487	5716054	5645482	5496115	4984154	79	677767	5762260	34.83	216560	100221	7	16	2.17	g__Bacillus (UID902)	99.18	0.46	GCA_002561255.1	bacillus cereus ATCC 14579 TYPE STRAIN (96.9399)	Bacillus cereus	d__Bacteria;p__Firmicutes;c__Bacilli;o__Bacillales;f__Bacillaceae_G;g__Bacillus_A;s__Bacillus_A bombysepticus
GCA_002561265.1	SAMN07597455	PRJNA400804	Bacillus cereus	161	120	93	78	52	32	5831025	5810863	5735893	5630013	5196210	4421017	139	493178	5823793	35.19	129341	52029	13	31	4.62	g__Bacillus (UID901)	98.99	0.59	GCA_002561265.1	bacillus proteolyticus TD42 TYPE STRAIN (94.8741)	Bacillus proteolyticus	d__Bacteria;p__Firmicutes;c__Bacilli;o__Bacillales;f__Bacillaceae_G;g__Bacillus_A;s__Bacillus_A cereus_AT
GCA_002561295.1	SAMN07597453	PRJNA400804	Bacillus cereus	97	68	57	54	41	34	4796567	4785578	4760366	4737463	4490630	4200267	74	478065	4789518	36	151675	69777	11	24	5.07	o__Bacillales (UID828)	99.43	0.57	GCA_002561295.1	bacillus pseudomycoides DSM 12442 TYPE STRAIN (88.3094)	Unknown (Bacillus pseudomycoides)*	d__Bacteria;p__Firmicutes;c__Bacilli;o__Bacillales;f__Bacillaceae_G;g__Bacillus_A;s__Bacillus_A cereus_S
GCA_002561355.1	SAMN07597449	PRJNA400804	Bacillus cereus	493	340	192	142	78	25	6002805	5934125	5574227	5217942	4165362	2245840	402	287664	5975617	34.96	40120	20870	42	92	10.81	g__Bacillus (UID902)	99.23	0.49	GCA_002561355.1	bacillus cereus ATCC 14579 TYPE STRAIN (96.7393)	Bacillus cereus	d__Bacteria;p__Firmicutes;c__Bacilli;o__Bacillales;f__Bacillaceae_G;g__Bacillus_A;s__Bacillus_A bombysepticus
GCA_002561385.1	SAMN07597446	PRJNA400804	Bacillus cereus	106	77	53	45	39	29	5787630	5776491	5722415	5662352	5561838	5161493	83	797884	5780930	34.73	164883	100030	9	19	9.48	g__Bacillus (UID902)	99.07	0.15	GCA_002561385.1	bacillus cereus ATCC 14579 TYPE STRAIN (97.0049)	Bacillus cereus	d__Bacteria;p__Firmicutes;c__Bacilli;o__Bacillales;f__Bacillaceae_G;g__Bacillus_A;s__Bacillus_A bombysepticus
GCA_002561535.1	SAMN07597431	PRJNA400804	Bacillus cereus	319	254	190	134	69	34	5971667	5942086	5783874	5382370	4356926	3096942	276	238787	5958130	34.75	54311	22014	32	74	16.3	g__Bacillus (UID902)	99.18	1.36	GCA_002561535.1	bacillus cereus ATCC 14579 TYPE STRAIN (96.884)	Bacillus cereus	d__Bacteria;p__Firmicutes;c__Bacilli;o__Bacillales;f__Bacillaceae_G;g__Bacillus_A;s__Bacillus_A bombysepticus
GCA_002561565.1	SAMN07597428	PRJNA400804	Bacillus cereus	56	40	35	33	26	21	5185484	5179471	5164756	5148446	5047372	4834135	41	1054772	5180164	35.26	325404	156082	5	11	3.01	g__Bacillus (UID901)	99.34	0	GCA_002561565.1	bacillus wiedmannii FSL W8 0169 TYPE STRAIN (96.0009)	Bacillus wiedmannii	d__Bacteria;p__Firmicutes;c__Bacilli;o__Bacillales;f__Bacillaceae_G;g__Bacillus_A;s__Bacillus_A wiedmannii
GCA_002561575.1	SAMN07597429	PRJNA400804	Bacillus cereus	80	58	47	40	34	25	5779325	5770247	5739923	5690795	5581789	5247511	63	507611	5773938	34.73	257558	167642	8	15	5.33	g__Bacillus (UID902)	99.23	0.15	GCA_002561575.1	bacillus cereus ATCC 14579 TYPE STRAIN (96.9315)	Bacillus cereus	d__Bacteria;p__Firmicutes;c__Bacilli;o__Bacillales;f__Bacillaceae_G;g__Bacillus_A;s__Bacillus_A bombysepticus
GCA_002561635.1	SAMN07597422	PRJNA400804	Bacillus cereus	76	59	47	41	33	24	5809111	5802200	5771593	5727869	5599554	5235402	61	1035085	5804120	34.8	259951	141474	6	13	2.38	g__Bacillus (UID902)	99.23	0.46	GCA_002561635.1	bacillus cereus ATCC 14579 TYPE STRAIN (96.9973)	Bacillus cereus	d__Bacteria;p__Firmicutes;c__Bacilli;o__Bacillales;f__Bacillaceae_G;g__Bacillus_A;s__Bacillus_A bombysepticus
GCA_002561655.1	SAMN07597393	PRJNA400804	Bacillus cereus	99	74	56	52	43	37	5787055	5776231	5740178	5711261	5525037	5255679	81	362435	5781359	34.92	138779	99510	15	26	3.11	g__Bacillus (UID902)	99.18	1.42	GCA_002561655.1	bacillus cereus ATCC 14579 TYPE STRAIN (96.9699)	Bacillus cereus	d__Bacteria;p__Firmicutes;c__Bacilli;o__Bacillales;f__Bacillaceae_G;g__Bacillus_A;s__Bacillus_A bombysepticus
GCA_002561715.1	SAMN07597387	PRJNA400804	Bacillus cereus	464	327	192	151	77	23	5938848	5873344	5534474	5245766	4076984	2157741	383	249805	5912137	34.98	37381	18796	42	94	8.12	g__Bacillus (UID902)	99.23	0.41	GCA_002561715.1	bacillus cereus ATCC 14579 TYPE STRAIN (96.8253)	Bacillus cereus	d__Bacteria;p__Firmicutes;c__Bacilli;o__Bacillales;f__Bacillaceae_G;g__Bacillus_A;s__Bacillus_A bombysepticus
GCA_002561725.1	SAMN07597386	PRJNA400804	Bacillus cereus	499	361	223	141	62	30	6038600	5977234	5619723	5040164	3761200	2604731	409	192763	6010961	34.88	39419	16396	40	100	41.41	g__Bacillus (UID902)	99.12	1.05	GCA_002561725.1	bacillus cereus ATCC 14579 TYPE STRAIN (96.7832)	Bacillus cereus	d__Bacteria;p__Firmicutes;c__Bacilli;o__Bacillales;f__Bacillaceae_G;g__Bacillus_A;s__
GCA_002561745.1	SAMN07597496	PRJNA400804	Bacillus cereus	107	72	59	50	38	25	5883385	5870599	5832731	5768769	5571555	5106881	81	1105361	5876182	34.71	238229	113650	6	15	5.21	g__Bacillus (UID902)	99.18	0.31	GCA_002561745.1	bacillus cereus ATCC 14579 TYPE STRAIN (96.9334)	Bacillus cereus	d__Bacteria;p__Firmicutes;c__Bacilli;o__Bacillales;f__Bacillaceae_G;g__Bacillus_A;s__Bacillus_A bombysepticus
GCA_002561805.1	SAMN07597487	PRJNA400804	Bacillus cereus	109	66	48	44	38	32	5524217	5505282	5464677	5436933	5341864	5115547	78	488269	5514402	35	200463	103568	9	19	3.16	g__Bacillus (UID902)	98.87	0.2	GCA_002561805.1	bacillus cereus ATCC 14579 TYPE STRAIN (97.0369)	Bacillus cereus	d__Bacteria;p__Firmicutes;c__Bacilli;o__Bacillales;f__Bacillaceae_G;g__Bacillus_A;s__Bacillus_A bombysepticus
GCA_002561885.1	SAMN07597456	PRJNA400804	Bacillus cereus	244	210	154	127	71	37	5822599	5807450	5667648	5467983	4525071	3349837	223	226335	5816046	34.84	59858	26223	29	65	10.26	g__Bacillus (UID902)	99.23	0.77	GCA_002561885.1	bacillus cereus ATCC 14579 TYPE STRAIN (96.9534)	Bacillus cereus	d__Bacteria;p__Firmicutes;c__Bacilli;o__Bacillales;f__Bacillaceae_G;g__Bacillus_A;s__Bacillus_A bombysepticus
GCA_002561915.1	SAMN07597451	PRJNA400804	Bacillus cereus	126	93	74	64	44	32	5751000	5737622	5686290	5612498	5280889	4824126	102	416358	5743779	35.21	159910	71737	12	24	2.8	g__Bacillus (UID901)	99.01	0.67	GCA_002561915.1	bacillus nitratireducens 4049 TYPE STRAIN (97.3107)	Bacillus nitratireducens	d__Bacteria;p__Firmicutes;c__Bacilli;o__Bacillales;f__Bacillaceae_G;g__Bacillus_A;s__Bacillus_A nitratireducens
GCA_002561925.1	SAMN07597444	PRJNA400804	Bacillus cereus	456	125	89	76	55	36	6383421	6272425	6173989	6074169	5754203	5032567	154	674273	6290823	34.54	123914	64759	13	31	5.72	g__Bacillus (UID902)	98.56	0.16	GCA_002561925.1	bacillus cereus ATCC 14579 TYPE STRAIN (96.7969)	Bacillus cereus	d__Bacteria;p__Firmicutes;c__Bacilli;o__Bacillales;f__Bacillaceae_G;g__Bacillus_A;s__Bacillus_A bombysepticus
GCA_002561945.1	SAMN07597441	PRJNA400804	Bacillus cereus	114	87	72	65	49	30	6118601	6105596	6071849	6024675	5741516	5003708	99	679997	6113777	34.85	161943	71982	10	24	3.6	g__Bacillus (UID902)	99.33	1.02	GCA_002561945.1	bacillus cereus ATCC 14579 TYPE STRAIN (96.9102)	Bacillus cereus	d__Bacteria;p__Firmicutes;c__Bacilli;o__Bacillales;f__Bacillaceae_G;g__Bacillus_A;s__Bacillus_A bombysepticus
GCA_002561965.1	SAMN07597438	PRJNA400804	Bacillus cereus	68	54	45	40	32	24	5935684	5929230	5904484	5868735	5728515	5444191	57	679658	5931822	34.6	297592	172774	7	14	2.7	g__Bacillus (UID902)	99.18	0.18	GCA_002561965.1	bacillus cereus ATCC 14579 TYPE STRAIN (96.9414)	Bacillus cereus	d__Bacteria;p__Firmicutes;c__Bacilli;o__Bacillales;f__Bacillaceae_G;g__Bacillus_A;s__Bacillus_A bombysepticus
GCA_002561985.1	SAMN07597434	PRJNA400804	Bacillus cereus	110	85	68	63	49	38	5918341	5907927	5866111	5827778	5602073	5199116	93	450670	5913236	35.06	155220	70298	12	26	4.8	g__Bacillus (UID901)	99.34	0.11	GCA_002561985.1	bacillus tropicus N24 TYPE STRAIN (94.6795)	Unknown (Bacillus tropicus)*	d__Bacteria;p__Firmicutes;c__Bacilli;o__Bacillales;f__Bacillaceae_G;g__Bacillus_A;s__Bacillus_A thuringiensis_N
GCA_002562015.1	SAMN07597427	PRJNA400804	Bacillus cereus	86	64	50	46	35	27	5882135	5873432	5843046	5812377	5633363	5336932	69	679310	5877251	34.74	210995	135913	7	15	3.74	g__Bacillus (UID902)	99.23	0.66	GCA_002562015.1	bacillus cereus ATCC 14579 TYPE STRAIN (96.9702)	Bacillus cereus	d__Bacteria;p__Firmicutes;c__Bacilli;o__Bacillales;f__Bacillaceae_G;g__Bacillus_A;s__Bacillus_A bombysepticus
GCA_002562085.1	SAMN07597391	PRJNA400804	Bacillus cereus	170	132	104	93	66	37	6003279	5988119	5921721	5842405	5449399	4376358	141	346061	5993953	34.73	88697	48206	17	40	3.7	g__Bacillus (UID902)	99.18	0.72	GCA_002562085.1	bacillus cereus ATCC 14579 TYPE STRAIN (96.8295)	Bacillus cereus	d__Bacteria;p__Firmicutes;c__Bacilli;o__Bacillales;f__Bacillaceae_G;g__Bacillus_A;s__Bacillus_A bombysepticus
GCA_002562115.1	SAMN07597381	PRJNA400804	Bacillus cereus	188	86	60	51	38	26	5093814	5057722	4989127	4930493	4718126	4274812	100	488368	5066562	35.35	201479	80200	9	19	6.39	g__Bacillus (UID901)	96.7	0.81	GCA_002562115.1	bacillus luti TD41 TYPE STRAIN (91.1359)	Unknown (Bacillus luti)*	d__Bacteria;p__Firmicutes;c__Bacilli;o__Bacillales;f__Bacillaceae_G;g__Bacillus_A;s__Bacillus_A cereus_K
GCA_002562125.1	SAMN07597385	PRJNA400804	Bacillus cereus	152	51	45	38	31	25	6011774	5979345	5964399	5914809	5798615	5531478	58	978974	5983435	34.71	271871	183948	6	14	4.91	g__Bacillus (UID902)	99.18	0.29	GCA_002562125.1	bacillus cereus ATCC 14579 TYPE STRAIN (96.8548)	Bacillus cereus	d__Bacteria;p__Firmicutes;c__Bacilli;o__Bacillales;f__Bacillaceae_G;g__Bacillus_A;s__Bacillus_A bombysepticus
GCA_002562145.1	SAMN07597380	PRJNA400804	Bacillus cereus	93	67	57	53	41	31	5480275	5470544	5443931	5416477	5214536	4802727	71	416413	5473445	35.28	196145	80221	10	21	5.96	g__Bacillus (UID901)	99.01	0.78	GCA_002562145.1	bacillus nitratireducens 4049 TYPE STRAIN (97.4934)	Bacillus nitratireducens	d__Bacteria;p__Firmicutes;c__Bacilli;o__Bacillales;f__Bacillaceae_G;g__Bacillus_A;s__Bacillus_A nitratireducens
GCA_002562165.1	SAMN07597379	PRJNA400804	Bacillus cereus	121	87	73	63	48	28	6127803	6114596	6080425	6003743	5745252	5017386	94	695756	6119997	34.69	201057	77617	9	22	4.35	g__Bacillus (UID902)	99.18	0.08	GCA_002562165.1	bacillus cereus ATCC 14579 TYPE STRAIN (96.7484)	Bacillus cereus	d__Bacteria;p__Firmicutes;c__Bacilli;o__Bacillales;f__Bacillaceae_G;g__Bacillus_A;s__Bacillus_A bombysepticus
GCA_002562215.1	SAMN07597374	PRJNA400804	Bacillus cereus	72	55	43	40	35	29	5262315	5253959	5221149	5198372	5119150	4887202	63	602306	5259623	35.07	194917	114121	9	17	4.85	g__Bacillus (UID902)	99.23	0.01	GCA_002562215.1	bacillus cereus ATCC 14579 TYPE STRAIN (98.1497)	Bacillus cereus	d__Bacteria;p__Firmicutes;c__Bacilli;o__Bacillales;f__Bacillaceae_G;g__Bacillus_A;s__Bacillus_A cereus
GCA_002562255.1	SAMN07597372	PRJNA400804	Bacillus cereus	279	221	157	135	76	27	5736573	5710862	5535004	5382708	4427172	2633980	241	261692	5724901	35.02	46237	28623	32	72	12.07	g__Bacillus (UID901)	99.34	0.53	GCA_002562255.1	bacillus wiedmannii FSL W8 0169 TYPE STRAIN (95.0452)	Bacillus wiedmannii	d__Bacteria;p__Firmicutes;c__Bacilli;o__Bacillales;f__Bacillaceae_G;g__Bacillus_A;s__
GCA_002562265.1	SAMN07597371	PRJNA400804	Bacillus cereus	112	65	52	47	40	31	5895485	5879641	5849218	5814069	5689018	5349811	71	512609	5883458	34.75	203558	97321	9	19	5.22	g__Bacillus (UID902)	99.23	0	GCA_002562265.1	bacillus cereus ATCC 14579 TYPE STRAIN (96.9052)	Bacillus cereus	d__Bacteria;p__Firmicutes;c__Bacilli;o__Bacillales;f__Bacillaceae_G;g__Bacillus_A;s__Bacillus_A bombysepticus
GCA_002562285.1	SAMN07597370	PRJNA400804	Bacillus cereus	95	56	39	35	30	20	5628667	5613651	5571977	5542822	5445797	5053696	64	760375	5618821	34.94	327910	161023	5	12	3.27	g__Bacillus (UID902)	99.13	0	GCA_002562285.1	bacillus cereus ATCC 14579 TYPE STRAIN (97.0669)	Bacillus cereus	d__Bacteria;p__Firmicutes;c__Bacilli;o__Bacillales;f__Bacillaceae_G;g__Bacillus_A;s__Bacillus_A thuringiensis
GCA_002562335.1	SAMN07597366	PRJNA400804	Bacillus cereus	176	131	99	82	59	35	6007860	5986559	5911080	5785346	5434246	4575513	147	347324	5998077	34.72	110416	53064	15	34	4.5	g__Bacillus (UID902)	99.18	0.62	GCA_002562335.1	bacillus cereus ATCC 14579 TYPE STRAIN (96.8258)	Bacillus cereus	d__Bacteria;p__Firmicutes;c__Bacilli;o__Bacillales;f__Bacillaceae_G;g__Bacillus_A;s__Bacillus_A bombysepticus
GCA_002562345.1	SAMN07597364	PRJNA400804	Bacillus cereus	114	79	64	58	42	26	6017920	6003274	5965778	5922100	5664505	5053298	86	604048	6008700	34.71	210368	94170	8	18	4.99	g__Bacillus (UID902)	99.18	0	GCA_002562345.1	bacillus cereus ATCC 14579 TYPE STRAIN (97.0018)	Bacillus cereus	d__Bacteria;p__Firmicutes;c__Bacilli;o__Bacillales;f__Bacillaceae_G;g__Bacillus_A;s__Bacillus_A bombysepticus
GCA_002562355.1	SAMN07597360	PRJNA400804	Bacillus cereus	151	113	91	79	54	38	5652794	5637291	5587581	5493328	5070845	4443832	122	483464	5643357	35.2	101734	54447	15	35	9.18	g__Bacillus (UID901)	99.34	0.34	GCA_002562355.1	bacillus mobilis 0711P9-1 TYPE STRAIN (97.3347)	Bacillus mobilis	d__Bacteria;p__Firmicutes;c__Bacilli;o__Bacillales;f__Bacillaceae_G;g__Bacillus_A;s__Bacillus_A mobilis
GCA_002562365.1	SAMN07597361	PRJNA400804	Bacillus cereus	221	141	95	73	49	35	6063551	6025353	5904287	5744210	5373442	4832576	170	359864	6046693	34.88	149914	58265	14	30	4.66	g__Bacillus (UID902)	99.23	0.51	GCA_002562365.1	bacillus cereus ATCC 14579 TYPE STRAIN (96.8163)	Bacillus cereus	d__Bacteria;p__Firmicutes;c__Bacilli;o__Bacillales;f__Bacillaceae_G;g__Bacillus_A;s__Bacillus_A bombysepticus
GCA_002562445.1	SAMN07597356	PRJNA400804	Bacillus cereus	78	59	52	44	32	25	5691809	5685033	5663542	5611882	5394009	5128813	61	627748	5686294	35.24	270203	138741	8	15	5.1	g__Bacillus (UID901)	99.01	1.02	GCA_002562445.1	bacillus nitratireducens 4049 TYPE STRAIN (99.2191)	Bacillus nitratireducens	d__Bacteria;p__Firmicutes;c__Bacilli;o__Bacillales;f__Bacillaceae_G;g__Bacillus_A;s__Bacillus_A nitratireducens
GCA_002562465.1	SAMN07597355	PRJNA400804	Bacillus cereus	153	114	78	65	38	26	5932594	5915703	5826481	5733728	5335793	4912759	127	747141	5924422	35.17	181804	81241	8	19	5.38	g__Bacillus (UID901)	98.18	0.18	GCA_002562465.1	bacillus nitratireducens 4049 TYPE STRAIN (98.4094)	Bacillus nitratireducens	d__Bacteria;p__Firmicutes;c__Bacilli;o__Bacillales;f__Bacillaceae_G;g__Bacillus_A;s__Bacillus_A nitratireducens
GCA_002562495.1	SAMN07597354	PRJNA400804	Bacillus cereus	105	78	62	54	43	29	5662421	5651761	5610493	5561934	5394836	4822218	85	580000	5656646	34.85	170372	79993	9	20	5.29	g__Bacillus (UID902)	99.13	0.39	GCA_002562495.1	bacillus cereus ATCC 14579 TYPE STRAIN (96.9911)	Bacillus cereus	d__Bacteria;p__Firmicutes;c__Bacilli;o__Bacillales;f__Bacillaceae_G;g__Bacillus_A;s__Bacillus_A bombysepticus
GCA_002562505.1	SAMN07597353	PRJNA400804	Bacillus cereus	156	84	61	52	32	25	6248801	6220422	6154087	6083710	5738056	5485615	100	1043081	6231625	34.68	240088	95875	6	15	4.88	g__Bacillus (UID902)	99.18	0.06	GCA_002562505.1	bacillus cereus ATCC 14579 TYPE STRAIN (96.8594)	Bacillus cereus	d__Bacteria;p__Firmicutes;c__Bacilli;o__Bacillales;f__Bacillaceae_G;g__Bacillus_A;s__
GCA_002562555.1	SAMN07597348	PRJNA400804	Bacillus cereus	97	71	57	51	37	26	5777085	5766759	5733142	5687917	5459916	5018538	76	932679	5770017	34.75	223014	92233	6	16	3.81	g__Bacillus (UID902)	99.23	0.31	GCA_002562555.1	bacillus cereus ATCC 14579 TYPE STRAIN (96.9254)	Bacillus cereus	d__Bacteria;p__Firmicutes;c__Bacilli;o__Bacillales;f__Bacillaceae_G;g__Bacillus_A;s__Bacillus_A bombysepticus
GCA_002562575.1	SAMN07597346	PRJNA400804	Bacillus cereus	75	53	42	38	29	20	5721126	5711431	5684687	5655809	5515992	5189250	61	1088470	5716919	34.83	381237	176762	5	10	4.18	g__Bacillus (UID902)	98.92	0.06	GCA_002562575.1	bacillus cereus ATCC 14579 TYPE STRAIN (96.9275)	Bacillus cereus	d__Bacteria;p__Firmicutes;c__Bacilli;o__Bacillales;f__Bacillaceae_G;g__Bacillus_A;s__Bacillus_A bombysepticus
GCA_002562585.1	SAMN07597347	PRJNA400804	Bacillus cereus	208	159	117	94	61	36	6019463	5997822	5886040	5710614	5164089	4239624	176	249248	6010450	34.74	87502	43441	19	42	5.77	g__Bacillus (UID902)	99.18	1.4	GCA_002562585.1	bacillus cereus ATCC 14579 TYPE STRAIN (96.8793)	Bacillus cereus	d__Bacteria;p__Firmicutes;c__Bacilli;o__Bacillales;f__Bacillaceae_G;g__Bacillus_A;s__Bacillus_A bombysepticus
GCA_002562595.1	SAMN07597344	PRJNA400804	Bacillus cereus	626	439	261	164	68	19	6000781	5912292	5427987	4735607	3266452	1473821	514	133743	5964193	34.73	30093	11847	58	141	22.25	g__Bacillus (UID902)	99.18	0	GCA_002562595.1	bacillus cereus ATCC 14579 TYPE STRAIN (96.8874)	Bacillus cereus	d__Bacteria;p__Firmicutes;c__Bacilli;o__Bacillales;f__Bacillaceae_G;g__Bacillus_A;s__Bacillus_A bombysepticus
GCA_002562625.1	SAMN07597343	PRJNA400804	Bacillus cereus	109	84	63	58	44	34	5815957	5806849	5760429	5722497	5495789	5132751	89	816422	5810298	35.05	190561	76898	10	23	2.67	g__Bacillus (UID901)	99.34	0.11	GCA_002562625.1	bacillus tropicus N24 TYPE STRAIN (94.7222)	Unknown (Bacillus tropicus)*	d__Bacteria;p__Firmicutes;c__Bacilli;o__Bacillales;f__Bacillaceae_G;g__Bacillus_A;s__Bacillus_A thuringiensis_N
GCA_002562645.1	SAMN07597341	PRJNA400804	Bacillus cereus	243	194	135	98	51	32	5895777	5874548	5719133	5446606	4705305	3956074	209	497505	5884676	35.1	93250	40431	18	42	5.44	g__Bacillus (UID901)	98.18	0.67	GCA_002562645.1	bacillus nitratireducens 4049 TYPE STRAIN (98.3487)	Bacillus nitratireducens	d__Bacteria;p__Firmicutes;c__Bacilli;o__Bacillales;f__Bacillaceae_G;g__Bacillus_A;s__Bacillus_A nitratireducens
GCA_002562695.1	SAMN07597339	PRJNA400804	Bacillus cereus	177	130	104	90	68	37	6018474	5996784	5936604	5834022	5497006	4364096	144	453334	6006868	34.73	87167	48206	17	40	3.9	g__Bacillus (UID902)	99.18	1.43	GCA_002562695.1	bacillus cereus ATCC 14579 TYPE STRAIN (96.8146)	Bacillus cereus	d__Bacteria;p__Firmicutes;c__Bacilli;o__Bacillales;f__Bacillaceae_G;g__Bacillus_A;s__Bacillus_A bombysepticus
GCA_002562715.1	SAMN07597338	PRJNA400804	Bacillus cereus	259	191	142	105	63	36	6069811	6039634	5922029	5655328	4924623	3967271	211	331748	6054174	34.7	78939	33617	21	51	6.29	g__Bacillus (UID902)	99.23	0.35	GCA_002562715.1	bacillus cereus ATCC 14579 TYPE STRAIN (96.8387)	Bacillus cereus	d__Bacteria;p__Firmicutes;c__Bacilli;o__Bacillales;f__Bacillaceae_G;g__Bacillus_A;s__Bacillus_A bombysepticus
GCA_002562725.1	SAMN07597337	PRJNA400804	Bacillus cereus	99	74	60	53	43	28	5881131	5871297	5838599	5787966	5598825	5062906	79	679393	5874677	34.8	197716	87122	8	19	2.54	g__Bacillus (UID902)	99.23	0.66	GCA_002562725.1	bacillus cereus ATCC 14579 TYPE STRAIN (96.8555)	Bacillus cereus	d__Bacteria;p__Firmicutes;c__Bacilli;o__Bacillales;f__Bacillaceae_G;g__Bacillus_A;s__Bacillus_A bombysepticus
GCA_002562735.1	SAMN07597336	PRJNA400804	Bacillus cereus	91	70	54	48	35	23	5935498	5927091	5887660	5839011	5601652	5165691	75	687558	5930565	34.8	227988	123064	6	15	10.03	g__Bacillus (UID902)	99.18	0.51	GCA_002562735.1	bacillus cereus ATCC 14579 TYPE STRAIN (96.9363)	Bacillus cereus	d__Bacteria;p__Firmicutes;c__Bacilli;o__Bacillales;f__Bacillaceae_G;g__Bacillus_A;s__Bacillus_A bombysepticus
GCA_002562775.1	SAMN07597335	PRJNA400804	Bacillus cereus	211	165	116	91	56	33	4903427	4884603	4757304	4571273	3995057	3181684	178	228214	4893707	35.38	71818	33371	21	46	6.72	g__Bacillus (UID901)	96.98	0.72	GCA_002562775.1	bacillus luti TD41 TYPE STRAIN (91.2791)	Unknown (Bacillus luti)*	d__Bacteria;p__Firmicutes;c__Bacilli;o__Bacillales;f__Bacillaceae_G;g__Bacillus_A;s__Bacillus_A cereus_K
GCA_002562795.1	SAMN07597334	PRJNA400804	Bacillus cereus	204	144	91	70	39	28	6009860	5984111	5842920	5680179	5184704	4795609	160	617769	5995030	35.12	167918	73422	10	23	6.61	g__Bacillus (UID901)	98.02	0.17	GCA_002562795.1	bacillus nitratireducens 4049 TYPE STRAIN (98.2776)	Bacillus nitratireducens	d__Bacteria;p__Firmicutes;c__Bacilli;o__Bacillales;f__Bacillaceae_G;g__Bacillus_A;s__Bacillus_A nitratireducens
GCA_002562925.1	SAMN07597633	PRJNA400804	Bacillus cereus	118	79	68	61	44	28	6123267	6108052	6085599	6034238	5747206	5163302	86	819095	6113223	34.75	206444	88644	8	20	4.99	g__Bacillus (UID902)	99.18	0.1	GCA_002562925.1	bacillus cereus ATCC 14579 TYPE STRAIN (96.8873)	Bacillus cereus	d__Bacteria;p__Firmicutes;c__Bacilli;o__Bacillales;f__Bacillaceae_G;g__Bacillus_A;s__Bacillus_A bombysepticus
GCA_002562955.1	SAMN07597628	PRJNA400804	Bacillus cereus	65	45	36	34	30	25	5640727	5632425	5602093	5589306	5514218	5315180	48	760728	5634620	34.87	228139	172409	7	14	4.65	g__Bacillus (UID902)	99.18	0.04	GCA_002562955.1	bacillus cereus ATCC 14579 TYPE STRAIN (96.965)	Bacillus cereus	d__Bacteria;p__Firmicutes;c__Bacilli;o__Bacillales;f__Bacillaceae_G;g__Bacillus_A;s__Bacillus_A bombysepticus
GCA_002562985.1	SAMN07597629	PRJNA400804	Bacillus cereus	516	361	216	159	76	27	6031429	5962835	5610031	5195986	3849770	2124909	410	148570	5997416	34.99	34504	17157	48	108	6.82	g__Bacillus (UID902)	99.23	0.66	GCA_002562985.1	bacillus cereus ATCC 14579 TYPE STRAIN (96.8056)	Bacillus cereus	d__Bacteria;p__Firmicutes;c__Bacilli;o__Bacillales;f__Bacillaceae_G;g__Bacillus_A;s__Bacillus_A bombysepticus
GCA_002563005.1	SAMN07597625	PRJNA400804	Bacillus cereus	98	73	64	61	49	38	5835784	5826122	5801746	5775040	5554841	5123861	78	411069	5829795	34.95	131487	83817	14	28	3.19	g__Bacillus (UID901)	99.34	0.62	GCA_002563005.1	bacillus wiedmannii FSL W8 0169 TYPE STRAIN (95.0726)	Bacillus wiedmannii	d__Bacteria;p__Firmicutes;c__Bacilli;o__Bacillales;f__Bacillaceae_G;g__Bacillus_A;s__
GCA_002563025.1	SAMN07597523	PRJNA400804	Bacillus cereus	522	347	198	149	76	26	6007829	5925352	5554936	5203537	3986685	2235726	415	180762	5974032	34.96	37396	18593	44	99	5.49	g__Bacillus (UID902)	99.23	0.49	GCA_002563025.1	bacillus cereus ATCC 14579 TYPE STRAIN (96.829)	Bacillus cereus	d__Bacteria;p__Firmicutes;c__Bacilli;o__Bacillales;f__Bacillaceae_G;g__Bacillus_A;s__Bacillus_A bombysepticus
GCA_002563075.1	SAMN07597513	PRJNA400804	Bacillus cereus	63	47	42	40	33	22	5496792	5488988	5477029	5463196	5353095	4895588	53	800944	5493737	34.94	257228	135664	6	14	3.91	g__Bacillus (UID902)	99.18	0	GCA_002563075.1	bacillus cereus ATCC 14579 TYPE STRAIN (97.1083)	Bacillus cereus	d__Bacteria;p__Firmicutes;c__Bacilli;o__Bacillales;f__Bacillaceae_G;g__Bacillus_A;s__Bacillus_A bombysepticus
GCA_002563095.1	SAMN07597511	PRJNA400804	Bacillus cereus	64	44	37	36	31	29	5072563	5065801	5042871	5035299	4944935	4874163	46	475394	5067326	35.24	256176	125724	7	16	3.22	g__Bacillus (UID902)	99.23	0.31	GCA_002563095.1	bacillus tropicus N24 TYPE STRAIN (96.7808)	Bacillus tropicus	d__Bacteria;p__Firmicutes;c__Bacilli;o__Bacillales;f__Bacillaceae_G;g__Bacillus_A;s__Bacillus_A tropicus
GCA_002563125.1	SAMN07597508	PRJNA400804	Bacillus cereus	91	65	53	41	34	23	5709259	5699187	5670374	5590667	5469722	5056762	69	792705	5701663	34.91	286439	127802	6	14	2.77	g__Bacillus (UID902)	99.23	0.66	GCA_002563125.1	bacillus cereus ATCC 14579 TYPE STRAIN (96.9799)	Bacillus cereus	d__Bacteria;p__Firmicutes;c__Bacilli;o__Bacillales;f__Bacillaceae_G;g__Bacillus_A;s__Bacillus_A bombysepticus
GCA_002563195.1	SAMN07597503	PRJNA400804	Bacillus cereus	153	109	80	65	44	31	5841244	5823912	5734623	5617347	5271045	4770929	120	416197	5831756	35.15	153921	69592	12	25	6.53	g__Bacillus (UID901)	98.68	0.94	GCA_002563195.1	bacillus nitratireducens 4049 TYPE STRAIN (98.2692)	Bacillus nitratireducens	d__Bacteria;p__Firmicutes;c__Bacilli;o__Bacillales;f__Bacillaceae_G;g__Bacillus_A;s__Bacillus_A nitratireducens
GCA_002563225.1	SAMN07597501	PRJNA400804	Bacillus cereus	73	55	47	44	38	27	6475450	6468815	6452851	6430705	6330257	5941332	59	955253	6471349	34.42	270488	172979	7	15	4.22	g__Bacillus (UID902)	99.33	1.21	GCA_002563225.1	bacillus cereus ATCC 14579 TYPE STRAIN (96.6754)	Bacillus cereus	d__Bacteria;p__Firmicutes;c__Bacilli;o__Bacillales;f__Bacillaceae_G;g__Bacillus_A;s__
GCA_002563235.1	SAMN07597502	PRJNA400804	Bacillus cereus	170	126	99	86	57	35	5833255	5815620	5739347	5627751	5143211	4276200	134	354098	5821780	34.77	84605	48374	17	37	7.27	g__Bacillus (UID902)	99.18	0.93	GCA_002563235.1	bacillus cereus ATCC 14579 TYPE STRAIN (96.9165)	Bacillus cereus	d__Bacteria;p__Firmicutes;c__Bacilli;o__Bacillales;f__Bacillaceae_G;g__Bacillus_A;s__Bacillus_A bombysepticus
GCA_002564345.1	SAMN07598574	PRJNA400804	Bacillus cereus	164	126	93	75	45	31	5825342	5809304	5717675	5594621	5057613	4533821	137	339403	5816682	35.13	141830	58300	13	28	5.88	g__Bacillus (UID901)	99.01	1.55	GCA_002564345.1	bacillus nitratireducens 4049 TYPE STRAIN (98.9801)	Bacillus nitratireducens	d__Bacteria;p__Firmicutes;c__Bacilli;o__Bacillales;f__Bacillaceae_G;g__Bacillus_A;s__Bacillus_A nitratireducens
GCA_002564355.1	SAMN07598573	PRJNA400804	Bacillus cereus	76	59	45	41	31	23	5958249	5952665	5916695	5887673	5713927	5402145	60	679704	5953234	34.75	262276	191177	7	13	11.51	g__Bacillus (UID902)	99.18	0.51	GCA_002564355.1	bacillus cereus ATCC 14579 TYPE STRAIN (96.8691)	Bacillus cereus	d__Bacteria;p__Firmicutes;c__Bacilli;o__Bacillales;f__Bacillaceae_G;g__Bacillus_A;s__Bacillus_A bombysepticus
GCA_002564375.1	SAMN07598564	PRJNA400804	Bacillus cereus	139	75	60	55	38	26	6067758	6042742	6012137	5974434	5683433	5206907	86	646383	6051408	34.7	198481	122454	8	18	2.58	g__Bacillus (UID902)	99.18	0	GCA_002564375.1	bacillus cereus ATCC 14579 TYPE STRAIN (96.9412)	Bacillus cereus	d__Bacteria;p__Firmicutes;c__Bacilli;o__Bacillales;f__Bacillaceae_G;g__Bacillus_A;s__Bacillus_A bombysepticus
GCA_002564415.1	SAMN07598570	PRJNA400804	Bacillus cereus	137	100	70	55	32	27	5868157	5852711	5777470	5663708	5292369	5109087	111	589796	5860012	35.16	240571	108799	9	18	8.94	g__Bacillus (UID901)	98.35	0.83	GCA_002564415.1	bacillus nitratireducens 4049 TYPE STRAIN (98.2547)	Bacillus nitratireducens	d__Bacteria;p__Firmicutes;c__Bacilli;o__Bacillales;f__Bacillaceae_G;g__Bacillus_A;s__Bacillus_A nitratireducens
GCA_002564425.1	SAMN07598567	PRJNA400804	Bacillus cereus	130	94	69	60	39	26	5934210	5918212	5854669	5788311	5427413	4898928	105	722636	5926321	34.67	223036	77646	8	19	4.47	g__Bacillus (UID902)	98.87	0.08	GCA_002564425.1	bacillus cereus ATCC 14579 TYPE STRAIN (96.9204)	Bacillus cereus	d__Bacteria;p__Firmicutes;c__Bacilli;o__Bacillales;f__Bacillaceae_G;g__Bacillus_A;s__Bacillus_A bombysepticus
GCA_002564555.1	SAMN07598561	PRJNA400804	Bacillus cereus	104	59	40	38	30	26	4839723	4822489	4768646	4754971	4617245	4480530	70	694044	4829640	35.41	162248	107044	7	16	3.44	g__Bacillus (UID901)	97.03	0.33	GCA_002564555.1	bacillus luti TD41 TYPE STRAIN (91.3053)	Unknown (Bacillus toyonensis)*	d__Bacteria;p__Firmicutes;c__Bacilli;o__Bacillales;f__Bacillaceae_G;g__Bacillus_A;s__Bacillus_A cereus_K
GCA_002564585.1	SAMN07598562	PRJNA400804	Bacillus cereus	297	93	76	67	50	34	6076989	6010547	5968944	5909771	5606049	5026824	109	456907	6020309	34.77	184806	64931	11	26	5.17	g__Bacillus (UID902)	99.18	0.71	GCA_002564585.1	bacillus cereus ATCC 14579 TYPE STRAIN (96.896)	Bacillus cereus	d__Bacteria;p__Firmicutes;c__Bacilli;o__Bacillales;f__Bacillaceae_G;g__Bacillus_A;s__Bacillus_A bombysepticus
GCA_002564605.1	SAMN07598548	PRJNA400804	Bacillus cereus	81	63	45	41	27	21	5918891	5912372	5876855	5848702	5631127	5398828	66	1104645	5914052	34.74	328668	184495	5	12	3.91	g__Bacillus (UID902)	99.18	0	GCA_002564605.1	bacillus cereus ATCC 14579 TYPE STRAIN (96.9855)	Bacillus cereus	d__Bacteria;p__Firmicutes;c__Bacilli;o__Bacillales;f__Bacillaceae_G;g__Bacillus_A;s__Bacillus_A bombysepticus
GCA_002564625.1	SAMN07598542	PRJNA400804	Bacillus cereus	95	73	58	51	41	28	5927275	5920400	5882875	5831540	5650986	5172932	75	679297	5921727	34.72	203601	95275	8	18	5.39	g__Bacillus (UID902)	99.23	0.66	GCA_002564625.1	bacillus cereus ATCC 14579 TYPE STRAIN (96.8365)	Bacillus cereus	d__Bacteria;p__Firmicutes;c__Bacilli;o__Bacillales;f__Bacillaceae_G;g__Bacillus_A;s__Bacillus_A bombysepticus
GCA_002564655.1	SAMN07598525	PRJNA400804	Bacillus cereus	196	141	93	63	37	24	5871145	5848633	5720598	5507911	5126691	4679453	158	387743	5859829	35.13	184858	93349	11	20	5.53	g__Bacillus (UID901)	98.68	1	GCA_002564655.1	bacillus nitratireducens 4049 TYPE STRAIN (98.587)	Bacillus nitratireducens	d__Bacteria;p__Firmicutes;c__Bacilli;o__Bacillales;f__Bacillaceae_G;g__Bacillus_A;s__Bacillus_A nitratireducens
GCA_002564675.1	SAMN07598524	PRJNA400804	Bacillus cereus	569	416	225	133	50	24	5990977	5911412	5383529	4757515	3420277	2516089	491	285655	5966541	35.11	34222	13043	35	108	10.63	g__Bacillus (UID901)	97.91	2.21	GCA_002564675.1	bacillus nitratireducens 4049 TYPE STRAIN (98.2722)	Bacillus nitratireducens	d__Bacteria;p__Firmicutes;c__Bacilli;o__Bacillales;f__Bacillaceae_G;g__Bacillus_A;s__Bacillus_A nitratireducens
GCA_002564695.1	SAMN07598518	PRJNA400804	Bacillus cereus	147	98	78	69	45	31	6153896	6135782	6088441	6029695	5621135	5115028	107	567352	6141783	34.69	167894	79241	11	23	5.65	g__Bacillus (UID902)	99.18	0.31	GCA_002564695.1	bacillus cereus ATCC 14579 TYPE STRAIN (96.8927)	Bacillus cereus	d__Bacteria;p__Firmicutes;c__Bacilli;o__Bacillales;f__Bacillaceae_G;g__Bacillus_A;s__Bacillus_A bombysepticus
GCA_002564745.1	SAMN07598500	PRJNA400804	Bacillus cereus	150	121	101	87	61	36	5885903	5873108	5824135	5705774	5273527	4309956	129	344722	5879115	34.85	93561	48206	17	39	4.8	g__Bacillus (UID902)	99.18	1.03	GCA_002564745.1	bacillus cereus ATCC 14579 TYPE STRAIN (96.8621)	Bacillus cereus	d__Bacteria;p__Firmicutes;c__Bacilli;o__Bacillales;f__Bacillaceae_G;g__Bacillus_A;s__Bacillus_A bombysepticus
GCA_002564775.1	SAMN07598497	PRJNA400804	Bacillus cereus	72	51	43	39	29	17	5843604	5833862	5817308	5787414	5597056	5141266	60	1332100	5839865	34.72	369490	208649	4	10	3.41	g__Bacillus (UID902)	99.18	0	GCA_002564775.1	bacillus cereus ATCC 14579 TYPE STRAIN (96.9787)	Bacillus cereus	d__Bacteria;p__Firmicutes;c__Bacilli;o__Bacillales;f__Bacillaceae_G;g__Bacillus_A;s__Bacillus_A bombysepticus
GCA_002564805.1	SAMN07598492	PRJNA400804	Bacillus cereus	131	94	75	63	44	29	6108718	6093356	6044833	5957694	5637678	5078566	102	764543	6099260	34.76	204603	70421	8	21	3.98	g__Bacillus (UID902)	99.18	0.1	GCA_002564805.1	bacillus cereus ATCC 14579 TYPE STRAIN (96.8906)	Bacillus cereus	d__Bacteria;p__Firmicutes;c__Bacilli;o__Bacillales;f__Bacillaceae_G;g__Bacillus_A;s__Bacillus_A bombysepticus
GCA_002564815.1	SAMN07598491	PRJNA400804	Bacillus cereus	207	88	66	58	47	30	5798897	5758650	5708693	5646053	5476420	4859096	106	595809	5770059	35.21	136509	95791	11	23	3.21	g__Bacillus (UID901)	99.34	0.92	GCA_002564815.1	bacillus nitratireducens 4049 TYPE STRAIN (95.4754)	Bacillus nitratireducens	d__Bacteria;p__Firmicutes;c__Bacilli;o__Bacillales;f__Bacillaceae_G;g__Bacillus_A;s__Bacillus_A nitratireducens
GCA_002564835.1	SAMN07598482	PRJNA400804	Bacillus cereus	126	98	78	71	56	33	6077879	6066065	6021849	5968584	5709274	4855550	105	695107	6070637	34.75	147189	58030	11	28	7.54	g__Bacillus (UID902)	99.18	0.41	GCA_002564835.1	bacillus cereus ATCC 14579 TYPE STRAIN (96.9063)	Bacillus cereus	d__Bacteria;p__Firmicutes;c__Bacilli;o__Bacillales;f__Bacillaceae_G;g__Bacillus_A;s__Bacillus_A bombysepticus
GCA_002564865.1	SAMN07598476	PRJNA400804	Bacillus cereus	72	52	45	40	30	21	5908378	5901043	5883343	5849868	5692704	5306211	55	1003491	5903198	34.69	271925	179350	5	12	2.69	g__Bacillus (UID902)	99.18	0.08	GCA_002564865.1	bacillus cereus ATCC 14579 TYPE STRAIN (96.9432)	Bacillus cereus	d__Bacteria;p__Firmicutes;c__Bacilli;o__Bacillales;f__Bacillaceae_G;g__Bacillus_A;s__Bacillus_A bombysepticus
GCA_002564885.1	SAMN07598461	PRJNA400804	Bacillus cereus	158	120	90	80	56	35	6060332	6046952	5983537	5912083	5495126	4724583	125	391620	6050510	34.69	112087	64376	15	32	4.55	g__Bacillus (UID902)	99.18	1.17	GCA_002564885.1	bacillus cereus ATCC 14579 TYPE STRAIN (96.793)	Bacillus cereus	d__Bacteria;p__Firmicutes;c__Bacilli;o__Bacillales;f__Bacillaceae_G;g__Bacillus_A;s__Bacillus_A bombysepticus
GCA_002564915.1	SAMN07598457	PRJNA400804	Bacillus cereus	214	166	113	90	44	27	5898114	5875775	5729998	5564213	4832993	4221223	188	352826	5890255	35.09	134030	39258	14	32	4.79	g__Bacillus (UID901)	98.18	0.34	GCA_002564915.1	bacillus nitratireducens 4049 TYPE STRAIN (98.421)	Bacillus nitratireducens	d__Bacteria;p__Firmicutes;c__Bacilli;o__Bacillales;f__Bacillaceae_G;g__Bacillus_A;s__Bacillus_A nitratireducens
GCA_002564945.1	SAMN07598450	PRJNA400804	Bacillus cereus	125	96	79	68	47	35	5662293	5651590	5606899	5531430	5185533	4712796	103	604053	5656224	35.1	125201	62680	11	27	5.99	g__Bacillus (UID901)	98.06	0.98	GCA_002564945.1	bacillus paramycoides NH24A2 TYPE STRAIN (97.9153)	Bacillus paramycoides	d__Bacteria;p__Firmicutes;c__Bacilli;o__Bacillales;f__Bacillaceae_G;g__Bacillus_A;s__Bacillus_A paramycoides
GCA_002564965.1	SAMN07598453	PRJNA400804	Bacillus cereus	206	151	105	84	48	35	5889898	5866144	5747162	5595712	5004426	4535271	168	430886	5877493	35.15	117099	54748	14	33	3.56	g__Bacillus (UID901)	98.35	0.83	GCA_002564965.1	bacillus nitratireducens 4049 TYPE STRAIN (98.2626)	Bacillus nitratireducens	d__Bacteria;p__Firmicutes;c__Bacilli;o__Bacillales;f__Bacillaceae_G;g__Bacillus_A;s__Bacillus_A nitratireducens
GCA_002565005.1	SAMN07598445	PRJNA400804	Bacillus cereus	111	82	62	51	37	27	5892261	5880907	5827537	5749943	5505200	5115765	89	679710	5885368	34.79	203320	109147	10	19	3.55	g__Bacillus (UID902)	99.18	0.51	GCA_002565005.1	bacillus cereus ATCC 14579 TYPE STRAIN (96.8783)	Bacillus cereus	d__Bacteria;p__Firmicutes;c__Bacilli;o__Bacillales;f__Bacillaceae_G;g__Bacillus_A;s__Bacillus_A bombysepticus
GCA_002565025.1	SAMN07598442	PRJNA400804	Bacillus cereus	146	107	84	74	57	33	5953061	5936557	5875034	5806944	5511025	4562663	118	405331	5944794	34.73	143770	56487	14	32	4.66	g__Bacillus (UID902)	99.18	0.93	GCA_002565025.1	bacillus cereus ATCC 14579 TYPE STRAIN (96.9083)	Bacillus cereus	d__Bacteria;p__Firmicutes;c__Bacilli;o__Bacillales;f__Bacillaceae_G;g__Bacillus_A;s__Bacillus_A bombysepticus
GCA_002565035.1	SAMN07598438	PRJNA400804	Bacillus cereus	107	76	63	59	47	32	5649939	5635329	5603582	5574803	5374062	4778420	87	596978	5643428	35.03	189733	69840	10	23	2.8	g__Bacillus (UID901)	99.67	0.42	GCA_002565035.1	bacillus wiedmannii FSL W8 0169 TYPE STRAIN (95.1498)	Bacillus wiedmannii	d__Bacteria;p__Firmicutes;c__Bacilli;o__Bacillales;f__Bacillaceae_G;g__Bacillus_A;s__
GCA_002565055.1	SAMN07598426	PRJNA400804	Bacillus cereus	130	104	79	65	45	32	5587438	5577364	5516295	5413492	5088912	4572685	110	395853	5582079	35.17	136645	76372	13	27	5.07	g__Bacillus (UID902)	99.23	0.09	GCA_002565055.1	bacillus paranthracis MN5 TYPE STRAIN (98.2939)	Bacillus paranthracis	d__Bacteria;p__Firmicutes;c__Bacilli;o__Bacillales;f__Bacillaceae_G;g__Bacillus_A;s__Bacillus_A paranthracis
GCA_002565115.1	SAMN07598423	PRJNA400804	Bacillus cereus	89	55	45	39	28	21	5889787	5876266	5844743	5800223	5613962	5334527	63	752964	5881408	34.68	351470	207144	6	12	5.76	g__Bacillus (UID902)	99.18	0	GCA_002565115.1	bacillus cereus ATCC 14579 TYPE STRAIN (96.9085)	Bacillus cereus	d__Bacteria;p__Firmicutes;c__Bacilli;o__Bacillales;f__Bacillaceae_G;g__Bacillus_A;s__Bacillus_A bombysepticus
GCA_002565175.1	SAMN07598406	PRJNA400804	Bacillus cereus	138	89	73	60	48	31	5760506	5738533	5699203	5607088	5422084	4729582	105	545453	5750487	34.95	137472	67355	10	25	5.39	g__Bacillus (UID902)	99.18	0	GCA_002565175.1	bacillus cereus ATCC 14579 TYPE STRAIN (96.9786)	Bacillus cereus	d__Bacteria;p__Firmicutes;c__Bacilli;o__Bacillales;f__Bacillaceae_G;g__Bacillus_A;s__Bacillus_A bombysepticus
GCA_002565225.1	SAMN07598563	PRJNA400804	Bacillus cereus	495	343	227	161	66	25	5698693	5630919	5323369	4838561	3289397	1848777	396	179844	5668164	34.84	32193	15036	51	115	1.43	g__Bacillus (UID902)	98.92	0.35	GCA_002565225.1	bacillus cereus ATCC 14579 TYPE STRAIN (96.9482)	Bacillus cereus	d__Bacteria;p__Firmicutes;c__Bacilli;o__Bacillales;f__Bacillaceae_G;g__Bacillus_A;s__Bacillus_A bombysepticus
GCA_002565235.1	SAMN07598553	PRJNA400804	Bacillus cereus	108	85	71	68	51	33	5748511	5739145	5708793	5689040	5407581	4739320	91	603934	5743497	35.01	144835	68654	11	26	2.94	g__Bacillus (UID901)	99.34	0.42	GCA_002565235.1	bacillus wiedmannii FSL W8 0169 TYPE STRAIN (95.0975)	Bacillus wiedmannii	d__Bacteria;p__Firmicutes;c__Bacilli;o__Bacillales;f__Bacillaceae_G;g__Bacillus_A;s__
GCA_002565245.1	SAMN07598547	PRJNA400804	Bacillus cereus	89	64	51	45	30	20	5802422	5792130	5755752	5712426	5477538	5132424	70	1114642	5796898	34.78	419008	125324	5	11	5.23	g__Bacillus (UID902)	99.05	0.97	GCA_002565245.1	bacillus cereus ATCC 14579 TYPE STRAIN (96.9437)	Bacillus cereus	d__Bacteria;p__Firmicutes;c__Bacilli;o__Bacillales;f__Bacillaceae_G;g__Bacillus_A;s__Bacillus_A bombysepticus
GCA_002565305.1	SAMN07598538	PRJNA400804	Bacillus cereus	419	68	50	42	36	29	5867109	5737077	5700231	5642450	5550003	5279582	117	714944	5770106	34.96	222123	96813	8	17	3.4	g__Bacillus (UID902)	99.18	0	GCA_002565305.1	bacillus cereus ATCC 14579 TYPE STRAIN (97.0073)	Bacillus cereus	d__Bacteria;p__Firmicutes;c__Bacilli;o__Bacillales;f__Bacillaceae_G;g__Bacillus_A;s__Bacillus_A bombysepticus
GCA_002565315.1	SAMN07598537	PRJNA400804	Bacillus cereus	90	60	44	37	30	22	5769583	5757536	5714964	5660378	5554981	5257309	67	594506	5762827	34.81	410416	138873	6	12	6.04	g__Bacillus (UID902)	99.23	0.31	GCA_002565315.1	bacillus cereus ATCC 14579 TYPE STRAIN (96.9487)	Bacillus cereus	d__Bacteria;p__Firmicutes;c__Bacilli;o__Bacillales;f__Bacillaceae_G;g__Bacillus_A;s__Bacillus_A bombysepticus
GCA_002565345.1	SAMN07598532	PRJNA400804	Bacillus cereus	167	131	86	70	44	32	5860750	5848385	5728108	5607056	5199727	4792380	135	594559	5850986	35.09	167606	66196	11	25	4.97	g__Bacillus (UID901)	98.35	0.67	GCA_002565345.1	bacillus nitratireducens 4049 TYPE STRAIN (98.4793)	Bacillus nitratireducens	d__Bacteria;p__Firmicutes;c__Bacilli;o__Bacillales;f__Bacillaceae_G;g__Bacillus_A;s__Bacillus_A nitratireducens
GCA_002565405.1	SAMN07598527	PRJNA400804	Bacillus cereus	74	55	47	42	31	22	5920287	5911516	5893414	5857874	5686181	5332289	63	679050	5916991	34.75	355148	184180	7	13	4.09	g__Bacillus (UID902)	99.18	0	GCA_002565405.1	bacillus cereus ATCC 14579 TYPE STRAIN (96.9531)	Bacillus cereus	d__Bacteria;p__Firmicutes;c__Bacilli;o__Bacillales;f__Bacillaceae_G;g__Bacillus_A;s__Bacillus_A bombysepticus
GCA_002565425.1	SAMN07598513	PRJNA400804	Bacillus cereus	435	329	217	165	58	25	5998020	5951386	5647215	5263118	3584046	2452002	361	227656	5973892	35.07	36693	16055	38	105	6.73	g__Bacillus (UID901)	98.02	0.17	GCA_002565425.1	bacillus nitratireducens 4049 TYPE STRAIN (98.2475)	Bacillus nitratireducens	d__Bacteria;p__Firmicutes;c__Bacilli;o__Bacillales;f__Bacillaceae_G;g__Bacillus_A;s__Bacillus_A nitratireducens
GCA_002565455.1	SAMN07598508	PRJNA400804	Bacillus cereus	184	158	129	102	57	30	4679567	4666665	4583258	4391286	3634521	2677685	168	174438	4674514	35.93	58152	28875	24	53	15.94	o__Bacillales (UID828)	99.43	1.29	GCA_002565455.1	bacillus pseudomycoides DSM 12442 TYPE STRAIN (88.5411)	Unknown (Bacillus pseudomycoides)*	d__Bacteria;p__Firmicutes;c__Bacilli;o__Bacillales;f__Bacillaceae_G;g__Bacillus_A;s__Bacillus_A cereus_S
GCA_002565465.1	SAMN07598506	PRJNA400804	Bacillus cereus	92	59	49	41	30	21	5856091	5841433	5813629	5758602	5576301	5205481	68	1264871	5848270	34.72	304537	151592	5	12	6.57	g__Bacillus (UID902)	99.15	0	GCA_002565465.1	bacillus cereus ATCC 14579 TYPE STRAIN (96.9299)	Bacillus cereus	d__Bacteria;p__Firmicutes;c__Bacilli;o__Bacillales;f__Bacillaceae_G;g__Bacillus_A;s__Bacillus_A bombysepticus
GCA_002565505.1	SAMN07598503	PRJNA400804	Bacillus cereus	83	62	48	41	29	26	5767281	5759120	5725805	5678368	5479354	5361035	66	753579	5761934	34.83	209797	145913	8	16	3.28	g__Bacillus (UID902)	99.18	0.31	GCA_002565505.1	bacillus cereus ATCC 14579 TYPE STRAIN (97.0046)	Bacillus cereus	d__Bacteria;p__Firmicutes;c__Bacilli;o__Bacillales;f__Bacillaceae_G;g__Bacillus_A;s__Bacillus_A bombysepticus
GCA_002565525.1	SAMN07598498	PRJNA400804	Bacillus cereus	64	47	38	32	25	22	5540491	5532905	5514163	5465625	5369535	5248193	53	898460	5537144	34.94	259595	168736	5	12	2.08	g__Bacillus (UID902)	99.23	0	GCA_002565525.1	bacillus cereus ATCC 14579 TYPE STRAIN (98.0239)	Bacillus cereus	d__Bacteria;p__Firmicutes;c__Bacilli;o__Bacillales;f__Bacillaceae_G;g__Bacillus_A;s__Bacillus_A cereus
GCA_002565565.1	SAMN07598488	PRJNA400804	Bacillus cereus	102	76	66	54	41	30	5805825	5794077	5767702	5671932	5450025	4997882	83	577326	5799102	34.83	180987	80945	10	20	3.69	g__Bacillus (UID902)	99.18	0.46	GCA_002565565.1	bacillus cereus ATCC 14579 TYPE STRAIN (96.9707)	Bacillus cereus	d__Bacteria;p__Firmicutes;c__Bacilli;o__Bacillales;f__Bacillaceae_G;g__Bacillus_A;s__Bacillus_A bombysepticus
GCA_002565575.1	SAMN07598485	PRJNA400804	Bacillus cereus	70	38	33	31	28	25	5438059	5427488	5411486	5397502	5338962	5228318	40	682263	5428878	34.93	271216	167748	6	12	3.17	g__Bacillus (UID902)	99.18	0.2	GCA_002565575.1	bacillus cereus ATCC 14579 TYPE STRAIN (97.0908)	Bacillus cereus	d__Bacteria;p__Firmicutes;c__Bacilli;o__Bacillales;f__Bacillaceae_G;g__Bacillus_A;s__Bacillus_A bombysepticus
GCA_002565605.1	SAMN07598475	PRJNA400804	Bacillus cereus	76	49	42	38	34	28	5843836	5832972	5814778	5786159	5710473	5484219	55	935107	5837150	34.93	295977	124045	7	14	4.68	g__Bacillus (UID901)	99.34	0.53	GCA_002565605.1	bacillus wiedmannii FSL W8 0169 TYPE STRAIN (95.7035)	Bacillus wiedmannii	d__Bacteria;p__Firmicutes;c__Bacilli;o__Bacillales;f__Bacillaceae_G;g__Bacillus_A;s__Bacillus_A wiedmannii
GCA_002565615.1	SAMN07598472	PRJNA400804	Bacillus cereus	86	67	57	51	40	29	5871071	5863369	5841421	5793816	5610901	5183541	72	691166	5866721	34.73	184640	106868	9	19	4.94	g__Bacillus (UID902)	99.23	0.51	GCA_002565615.1	bacillus cereus ATCC 14579 TYPE STRAIN (96.8902)	Bacillus cereus	d__Bacteria;p__Firmicutes;c__Bacilli;o__Bacillales;f__Bacillaceae_G;g__Bacillus_A;s__Bacillus_A bombysepticus
GCA_002565645.1	SAMN07598471	PRJNA400804	Bacillus cereus	96	67	48	39	31	28	5863399	5850272	5801154	5735235	5607081	5490379	77	993795	5856948	34.8	295077	138654	6	13	3.11	g__Bacillus (UID902)	99.23	0.46	GCA_002565645.1	bacillus cereus ATCC 14579 TYPE STRAIN (96.9967)	Bacillus cereus	d__Bacteria;p__Firmicutes;c__Bacilli;o__Bacillales;f__Bacillaceae_G;g__Bacillus_A;s__Bacillus_A bombysepticus
GCA_002565655.1	SAMN07598469	PRJNA400804	Bacillus cereus	113	83	67	56	43	30	5886553	5874933	5828813	5754141	5548019	5048659	88	739934	5878753	34.83	188912	82666	10	21	6.41	g__Bacillus (UID902)	99.23	0.31	GCA_002565655.1	bacillus cereus ATCC 14579 TYPE STRAIN (96.956)	Bacillus cereus	d__Bacteria;p__Firmicutes;c__Bacilli;o__Bacillales;f__Bacillaceae_G;g__Bacillus_A;s__Bacillus_A bombysepticus
GCA_002565685.1	SAMN07598462	PRJNA400804	Bacillus cereus	101	78	63	54	40	31	5748892	5738311	5702265	5634662	5410060	5043422	84	693299	5742758	34.82	193561	90071	9	21	3.13	g__Bacillus (UID902)	99.18	0.31	GCA_002565685.1	bacillus cereus ATCC 14579 TYPE STRAIN (97.0175)	Bacillus cereus	d__Bacteria;p__Firmicutes;c__Bacilli;o__Bacillales;f__Bacillaceae_G;g__Bacillus_A;s__Bacillus_A bombysepticus
GCA_002565695.1	SAMN07598455	PRJNA400804	Bacillus cereus	132	93	71	55	34	26	5839159	5824065	5764029	5654537	5307188	5018305	102	1040407	5829819	35.17	216766	77865	7	17	3.55	g__Bacillus (UID901)	98.66	0.59	GCA_002565695.1	bacillus proteolyticus TD42 TYPE STRAIN (94.9743)	Bacillus proteolyticus	d__Bacteria;p__Firmicutes;c__Bacilli;o__Bacillales;f__Bacillaceae_G;g__Bacillus_A;s__Bacillus_A cereus_AT
GCA_002565725.1	SAMN07598454	PRJNA400804	Bacillus cereus	117	89	76	67	49	37	5829655	5818597	5789146	5715012	5408448	4955687	95	327296	5822252	35.01	148256	69310	14	28	7.75	g__Bacillus (UID902)	99.23	0.74	GCA_002565725.1	bacillus albus N35-10-2 TYPE STRAIN (97.8344)	Bacillus albus	d__Bacteria;p__Firmicutes;c__Bacilli;o__Bacillales;f__Bacillaceae_G;g__Bacillus_A;s__Bacillus_A albus
GCA_002565735.1	SAMN07598451	PRJNA400804	Bacillus cereus	107	83	61	59	38	23	5935073	5925872	5865742	5851944	5509006	4915479	88	736813	5929081	34.77	230959	92279	8	18	3.79	g__Bacillus (UID902)	99.18	0.51	GCA_002565735.1	bacillus cereus ATCC 14579 TYPE STRAIN (96.9082)	Bacillus cereus	d__Bacteria;p__Firmicutes;c__Bacilli;o__Bacillales;f__Bacillaceae_G;g__Bacillus_A;s__Bacillus_A bombysepticus
GCA_002565765.1	SAMN07598437	PRJNA400804	Bacillus cereus	94	65	50	45	36	32	5955484	5943381	5904903	5863751	5731386	5583421	76	1122815	5950610	35.04	242576	99682	6	18	3.19	g__Bacillus (UID901)	99.34	0.43	GCA_002565765.1	bacillus tropicus N24 TYPE STRAIN (94.6722)	Unknown (Bacillus tropicus)*	d__Bacteria;p__Firmicutes;c__Bacilli;o__Bacillales;f__Bacillaceae_G;g__Bacillus_A;s__Bacillus_A thuringiensis_N
GCA_002565775.1	SAMN07598433	PRJNA400804	Bacillus cereus	208	160	115	94	64	32	5120427	5101880	5000206	4853731	4304235	3101129	169	285620	5108151	35.92	63089	37486	23	49	5.19	o__Bacillales (UID828)	99.43	1.44	GCA_002565775.1	bacillus pseudomycoides DSM 12442 TYPE STRAIN (88.1531)	Unknown (Bacillus pseudomycoides)*	d__Bacteria;p__Firmicutes;c__Bacilli;o__Bacillales;f__Bacillaceae_G;g__Bacillus_A;s__Bacillus_A cereus_S
GCA_002565795.1	SAMN07598430	PRJNA400804	Bacillus cereus	235	181	141	118	66	33	5908952	5886241	5773988	5605973	4784102	3598963	196	426132	5897046	34.75	66328	31744	22	54	7.46	g__Bacillus (UID902)	99.18	0	GCA_002565795.1	bacillus cereus ATCC 14579 TYPE STRAIN (96.9398)	Bacillus cereus	d__Bacteria;p__Firmicutes;c__Bacilli;o__Bacillales;f__Bacillaceae_G;g__Bacillus_A;s__Bacillus_A bombysepticus
GCA_002565815.1	SAMN07598427	PRJNA400804	Bacillus cereus	93	62	53	50	41	30	4906498	4895205	4872695	4855115	4718461	4304814	67	299515	4898609	35.37	170805	83422	11	22	5.31	g__Bacillus (UID901)	96.24	1.01	GCA_002565815.1	bacillus luti TD41 TYPE STRAIN (91.2862)	Unknown (Bacillus luti)*	d__Bacteria;p__Firmicutes;c__Bacilli;o__Bacillales;f__Bacillaceae_G;g__Bacillus_A;s__Bacillus_A cereus_K
GCA_002565865.1	SAMN07598421	PRJNA400804	Bacillus cereus	82	54	38	30	25	22	5739226	5727429	5688133	5633384	5546398	5442810	61	1113032	5731924	34.88	326895	198157	5	11	4	g__Bacillus (UID902)	98.87	0.46	GCA_002565865.1	bacillus cereus ATCC 14579 TYPE STRAIN (96.9723)	Bacillus cereus	d__Bacteria;p__Firmicutes;c__Bacilli;o__Bacillales;f__Bacillaceae_G;g__Bacillus_A;s__Bacillus_A bombysepticus
GCA_002565885.1	SAMN07598420	PRJNA400804	Bacillus cereus	136	98	72	62	50	30	5862557	5845595	5773533	5705844	5492461	4723008	111	513349	5854654	34.85	176124	71853	11	24	3.81	g__Bacillus (UID902)	99.23	0.31	GCA_002565885.1	bacillus cereus ATCC 14579 TYPE STRAIN (96.9044)	Bacillus cereus	d__Bacteria;p__Firmicutes;c__Bacilli;o__Bacillales;f__Bacillaceae_G;g__Bacillus_A;s__Bacillus_A bombysepticus
GCA_002565895.1	SAMN07598419	PRJNA400804	Bacillus cereus	72	54	48	40	30	25	5594157	5586997	5568213	5509891	5349881	5179895	59	481931	5590298	35.25	265890	148030	8	15	2.61	g__Bacillus (UID901)	99.01	0.78	GCA_002565895.1	bacillus nitratireducens 4049 TYPE STRAIN (99.2527)	Bacillus nitratireducens	d__Bacteria;p__Firmicutes;c__Bacilli;o__Bacillales;f__Bacillaceae_G;g__Bacillus_A;s__Bacillus_A nitratireducens
GCA_002565955.1	SAMN07598556	PRJNA400804	Bacillus cereus	169	123	84	71	43	30	5826284	5806543	5696906	5594709	5168601	4732356	136	450712	5815481	35.16	152899	70400	11	25	6.81	g__Bacillus (UID901)	98.68	1.27	GCA_002565955.1	bacillus nitratireducens 4049 TYPE STRAIN (98.2474)	Bacillus nitratireducens	d__Bacteria;p__Firmicutes;c__Bacilli;o__Bacillales;f__Bacillaceae_G;g__Bacillus_A;s__Bacillus_A nitratireducens
GCA_002565965.1	SAMN07598557	PRJNA400804	Bacillus cereus	115	73	64	56	39	31	5540593	5526225	5501833	5448387	5187207	4877338	77	396574	5528979	35.24	195960	91605	11	20	4.18	g__Bacillus (UID901)	99.01	0.67	GCA_002565965.1	bacillus nitratireducens 4049 TYPE STRAIN (97.4986)	Bacillus nitratireducens	d__Bacteria;p__Firmicutes;c__Bacilli;o__Bacillales;f__Bacillaceae_G;g__Bacillus_A;s__Bacillus_A nitratireducens
GCA_002566005.1	SAMN07598555	PRJNA400804	Bacillus cereus	155	117	93	80	62	34	5795540	5777485	5718896	5619223	5301341	4231689	132	319056	5788378	34.78	116399	48330	16	37	4.44	g__Bacillus (UID902)	99.18	0.62	GCA_002566005.1	bacillus cereus ATCC 14579 TYPE STRAIN (96.896)	Bacillus cereus	d__Bacteria;p__Firmicutes;c__Bacilli;o__Bacillales;f__Bacillaceae_G;g__Bacillus_A;s__Bacillus_A bombysepticus
GCA_002566045.1	SAMN07598550	PRJNA400804	Bacillus cereus	93	61	50	43	34	26	5695936	5682964	5659535	5610033	5453377	5179139	68	718184	5687617	34.85	238303	111897	6	15	6.22	g__Bacillus (UID902)	99.23	0.31	GCA_002566045.1	bacillus cereus ATCC 14579 TYPE STRAIN (96.9515)	Bacillus cereus	d__Bacteria;p__Firmicutes;c__Bacilli;o__Bacillales;f__Bacillaceae_G;g__Bacillus_A;s__Bacillus_A bombysepticus
GCA_002566105.1	SAMN07598541	PRJNA400804	Bacillus cereus	86	64	56	48	42	30	5518257	5509498	5488914	5434487	5349627	4852340	69	556273	5512746	35.26	184840	97477	9	20	3.99	g__Bacillus (UID901)	99.01	0.67	GCA_002566105.1	bacillus nitratireducens 4049 TYPE STRAIN (97.4312)	Bacillus nitratireducens	d__Bacteria;p__Firmicutes;c__Bacilli;o__Bacillales;f__Bacillaceae_G;g__Bacillus_A;s__Bacillus_A nitratireducens
GCA_002566115.1	SAMN07598539	PRJNA400804	Bacillus cereus	276	200	143	118	54	24	4386134	4351807	4206514	4010659	2936627	1838790	226	128974	4370647	35.25	41487	21333	32	69	16.7	g__Bacillus (UID902)	85.08	0.86	GCA_002566115.1	bacillus toyonensis BCT 7112 TYPE STRAIN (90.0812)	Unknown (Bacillus toyonensis)*	d__Bacteria;p__Firmicutes;c__Bacilli;o__Bacillales;f__Bacillaceae_G;g__Bacillus_A;s__Bacillus_A cereus_AK
GCA_002566185.1	SAMN07598523	PRJNA400804	Bacillus cereus	91	66	57	49	38	28	5750209	5739681	5715596	5660020	5459895	5077531	71	578718	5743348	34.83	209361	104880	9	18	2.79	g__Bacillus (UID902)	99.23	0.69	GCA_002566185.1	bacillus cereus ATCC 14579 TYPE STRAIN (96.9824)	Bacillus cereus	d__Bacteria;p__Firmicutes;c__Bacilli;o__Bacillales;f__Bacillaceae_G;g__Bacillus_A;s__Bacillus_A bombysepticus
GCA_002566205.1	SAMN07598521	PRJNA400804	Bacillus cereus	111	74	64	58	44	25	5865320	5850930	5829671	5787449	5555342	4893344	82	659155	5856427	34.79	204721	83913	7	17	3.09	g__Bacillus (UID902)	99.23	0.82	GCA_002566205.1	bacillus cereus ATCC 14579 TYPE STRAIN (96.933)	Bacillus cereus	d__Bacteria;p__Firmicutes;c__Bacilli;o__Bacillales;f__Bacillaceae_G;g__Bacillus_A;s__Bacillus_A bombysepticus
GCA_002566215.1	SAMN07598516	PRJNA400804	Bacillus cereus	578	392	210	152	76	28	6174339	6088262	5629037	5216241	3945873	2304715	457	173050	6134939	35.01	35106	17427	48	108	6.98	g__Bacillus (UID902)	98.15	1	GCA_002566215.1	bacillus cereus ATCC 14579 TYPE STRAIN (98.2698)	Bacillus cereus	d__Bacteria;p__Firmicutes;c__Bacilli;o__Bacillales;f__Bacillaceae_G;g__Bacillus_A;s__Bacillus_A cereus
GCA_002566225.1	SAMN07598509	PRJNA400804	Bacillus cereus	99	71	61	52	38	31	5724095	5713283	5684573	5621056	5384330	5094778	76	644748	5716773	34.87	191910	97658	8	19	3.41	g__Bacillus (UID902)	99.23	0.96	GCA_002566225.1	bacillus cereus ATCC 14579 TYPE STRAIN (96.9531)	Bacillus cereus	d__Bacteria;p__Firmicutes;c__Bacilli;o__Bacillales;f__Bacillaceae_G;g__Bacillus_A;s__Bacillus_A bombysepticus
GCA_002566255.1	SAMN07598507	PRJNA400804	Bacillus cereus	81	57	42	37	33	30	5824281	5815220	5785566	5743893	5672365	5541224	61	740303	5818114	35.04	201652	120654	7	16	4.78	g__Bacillus (UID901)	99.23	0.02	GCA_002566255.1	bacillus tropicus N24 TYPE STRAIN (94.7091)	Unknown (Bacillus tropicus)*	d__Bacteria;p__Firmicutes;c__Bacilli;o__Bacillales;f__Bacillaceae_G;g__Bacillus_A;s__Bacillus_A thuringiensis_N
GCA_002566365.1	SAMN07598490	PRJNA400804	Bacillus cereus	116	78	63	56	44	34	6104187	6088334	6048926	6002709	5787561	5451963	88	732072	6095220	34.68	195859	79417	9	21	3.48	g__Bacillus (UID902)	99.23	0.31	GCA_002566365.1	bacillus cereus ATCC 14579 TYPE STRAIN (96.8142)	Bacillus cereus	d__Bacteria;p__Firmicutes;c__Bacilli;o__Bacillales;f__Bacillaceae_G;g__Bacillus_A;s__
GCA_002566455.1	SAMN07598467	PRJNA400804	Bacillus cereus	61	47	40	36	28	26	5687383	5683053	5662352	5635397	5487589	5392658	48	593047	5683848	35.01	236648	164085	7	14	2.46	g__Bacillus (UID902)	99.23	0.32	GCA_002566455.1	bacillus cereus ATCC 14579 TYPE STRAIN (97.0262)	Bacillus cereus	d__Bacteria;p__Firmicutes;c__Bacilli;o__Bacillales;f__Bacillaceae_G;g__Bacillus_A;s__Bacillus_A bombysepticus
GCA_002566525.1	SAMN07598460	PRJNA400804	Bacillus cereus	133	71	61	57	47	30	5771552	5748660	5719906	5691670	5523409	4874773	82	682400	5756273	35	173568	77175	9	22	4.22	g__Bacillus (UID901)	99.34	0.58	GCA_002566525.1	bacillus wiedmannii FSL W8 0169 TYPE STRAIN (95.0243)	Bacillus wiedmannii	d__Bacteria;p__Firmicutes;c__Bacilli;o__Bacillales;f__Bacillaceae_G;g__Bacillus_A;s__
GCA_002566535.1	SAMN07598456	PRJNA400804	Bacillus cereus	112	80	63	56	43	36	5759538	5745821	5706520	5654312	5458048	5209915	92	476415	5753662	35.05	156643	93813	12	24	3.09	g__Bacillus (UID901)	99.34	0.47	GCA_002566535.1	bacillus tropicus N24 TYPE STRAIN (94.7078)	Unknown (Bacillus tropicus)*	d__Bacteria;p__Firmicutes;c__Bacilli;o__Bacillales;f__Bacillaceae_G;g__Bacillus_A;s__Bacillus_A thuringiensis_N
GCA_002566595.1	SAMN07598432	PRJNA400804	Bacillus cereus	97	75	59	52	39	32	6092162	6082249	6042369	5987431	5760214	5509258	83	861078	6087987	35.13	252778	87180	8	18	4.48	g__Bacillus (UID901)	99.34	0.45	GCA_002566595.1	bacillus mobilis 0711P9-1 TYPE STRAIN (96.5319)	Bacillus mobilis	d__Bacteria;p__Firmicutes;c__Bacilli;o__Bacillales;f__Bacillaceae_G;g__Bacillus_A;s__Bacillus_A mobilis
GCA_002566605.1	SAMN07598429	PRJNA400804	Bacillus cereus	111	80	62	54	41	31	5793240	5779231	5731666	5674565	5467296	5107637	92	935260	5787425	34.86	169199	88269	10	21	2.37	g__Bacillus (UID902)	99.18	0.28	GCA_002566605.1	bacillus cereus ATCC 14579 TYPE STRAIN (96.8822)	Bacillus cereus	d__Bacteria;p__Firmicutes;c__Bacilli;o__Bacillales;f__Bacillaceae_G;g__Bacillus_A;s__Bacillus_A bombysepticus
GCA_002566665.1	SAMN07598414	PRJNA400804	Bacillus cereus	88	69	52	48	40	30	5867466	5860634	5822389	5791151	5651944	5268809	72	679631	5862851	34.74	186837	107449	9	19	2.47	g__Bacillus (UID902)	99.23	0.74	GCA_002566665.1	bacillus cereus ATCC 14579 TYPE STRAIN (96.9075)	Bacillus cereus	d__Bacteria;p__Firmicutes;c__Bacilli;o__Bacillales;f__Bacillaceae_G;g__Bacillus_A;s__Bacillus_A bombysepticus
GCA_002566675.1	SAMN07598410	PRJNA400804	Bacillus cereus	121	87	65	61	46	32	5964597	5948582	5891896	5863392	5619946	5131310	100	775594	5957324	34.72	153016	92794	10	22	2.32	g__Bacillus (UID902)	99.15	0.31	GCA_002566675.1	bacillus cereus ATCC 14579 TYPE STRAIN (96.8576)	Bacillus cereus	d__Bacteria;p__Firmicutes;c__Bacilli;o__Bacillales;f__Bacillaceae_G;g__Bacillus_A;s__Bacillus_A bombysepticus
GCA_002566705.1	SAMN07598398	PRJNA400804	Bacillus cereus	75	56	49	42	32	26	5915315	5908645	5890327	5841321	5667432	5426493	58	675268	5910211	34.69	237265	126536	7	15	3.76	g__Bacillus (UID902)	99.18	0.06	GCA_002566705.1	bacillus cereus ATCC 14579 TYPE STRAIN (96.9086)	Bacillus cereus	d__Bacteria;p__Firmicutes;c__Bacilli;o__Bacillales;f__Bacillaceae_G;g__Bacillus_A;s__Bacillus_A bombysepticus
GCA_002566725.1	SAMN07598397	PRJNA400804	Bacillus cereus	113	81	63	56	43	25	5939123	5925440	5883972	5837847	5615690	4939426	91	506632	5932793	34.67	206332	97048	8	18	4.96	g__Bacillus (UID902)	98.92	0.87	GCA_002566725.1	bacillus cereus ATCC 14579 TYPE STRAIN (96.7798)	Bacillus cereus	d__Bacteria;p__Firmicutes;c__Bacilli;o__Bacillales;f__Bacillaceae_G;g__Bacillus_A;s__Bacillus_A bombysepticus
GCA_002566755.1	SAMN07598396	PRJNA400804	Bacillus cereus	173	124	95	83	58	36	5852839	5833735	5756531	5660875	5251633	4506411	135	343980	5841997	34.81	117734	55255	15	34	4.5	g__Bacillus (UID902)	99.18	1	GCA_002566755.1	bacillus cereus ATCC 14579 TYPE STRAIN (96.9487)	Bacillus cereus	d__Bacteria;p__Firmicutes;c__Bacilli;o__Bacillales;f__Bacillaceae_G;g__Bacillus_A;s__Bacillus_A bombysepticus
GCA_002566775.1	SAMN07598395	PRJNA400804	Bacillus cereus	94	66	52	45	37	25	5681635	5670561	5638206	5594577	5457501	4997440	73	677605	5675164	34.85	209550	129962	7	15	5.27	g__Bacillus (UID902)	99.23	0.31	GCA_002566775.1	bacillus cereus ATCC 14579 TYPE STRAIN (96.9285)	Bacillus cereus	d__Bacteria;p__Firmicutes;c__Bacilli;o__Bacillales;f__Bacillaceae_G;g__Bacillus_A;s__Bacillus_A bombysepticus
GCA_002566795.1	SAMN07598394	PRJNA400804	Bacillus cereus	139	93	78	68	53	31	5714156	5693877	5657816	5574627	5315716	4485944	110	520730	5705948	34.84	132131	63204	11	28	4.19	g__Bacillus (UID902)	98.87	0.58	GCA_002566795.1	bacillus cereus ATCC 14579 TYPE STRAIN (96.9167)	Bacillus cereus	d__Bacteria;p__Firmicutes;c__Bacilli;o__Bacillales;f__Bacillaceae_G;g__Bacillus_A;s__Bacillus_A bombysepticus
GCA_002566825.1	SAMN07598391	PRJNA400804	Bacillus cereus	113	83	69	63	53	37	5647034	5634933	5599168	5554467	5412097	4727410	88	524211	5638740	35.21	114521	75131	14	29	5.32	g__Bacillus (UID901)	99.34	0.53	GCA_002566825.1	bacillus mobilis 0711P9-1 TYPE STRAIN (96.6515)	Bacillus mobilis	d__Bacteria;p__Firmicutes;c__Bacilli;o__Bacillales;f__Bacillaceae_G;g__Bacillus_A;s__Bacillus_A mobilis
GCA_002566845.1	SAMN07598388	PRJNA400804	Bacillus cereus	103	82	67	62	51	34	4789675	4782246	4750849	4716484	4550715	3907228	87	255802	4785112	35.98	105380	65125	14	29	3.89	o__Bacillales (UID828)	99.43	0.86	GCA_002566845.1	bacillus pseudomycoides DSM 12442 TYPE STRAIN (88.3212)	Unknown (Bacillus pseudomycoides)*	d__Bacteria;p__Firmicutes;c__Bacilli;o__Bacillales;f__Bacillaceae_G;g__Bacillus_A;s__Bacillus_A cereus_S
GCA_002566855.1	SAMN07598389	PRJNA400804	Bacillus cereus	100	75	56	53	39	26	5958823	5947619	5903412	5884071	5669286	5173559	82	679790	5952541	34.78	215643	95691	8	17	7.43	g__Bacillus (UID902)	99.18	0.58	GCA_002566855.1	bacillus cereus ATCC 14579 TYPE STRAIN (96.9421)	Bacillus cereus	d__Bacteria;p__Firmicutes;c__Bacilli;o__Bacillales;f__Bacillaceae_G;g__Bacillus_A;s__Bacillus_A bombysepticus
GCA_002566885.1	SAMN07598387	PRJNA400804	Bacillus cereus	287	224	161	131	82	34	5984321	5955852	5810562	5582467	4775255	3053058	246	175854	5971728	34.75	52992	30163	33	72	17.06	g__Bacillus (UID902)	98.87	0.72	GCA_002566885.1	bacillus cereus ATCC 14579 TYPE STRAIN (96.8131)	Bacillus cereus	d__Bacteria;p__Firmicutes;c__Bacilli;o__Bacillales;f__Bacillaceae_G;g__Bacillus_A;s__Bacillus_A bombysepticus
GCA_002566895.1	SAMN07598381	PRJNA400804	Bacillus cereus	90	66	53	44	35	27	5758967	5749293	5724477	5660574	5504646	5174320	70	620828	5752238	34.85	200819	115623	8	16	3.36	g__Bacillus (UID902)	99.23	0.08	GCA_002566895.1	bacillus cereus ATCC 14579 TYPE STRAIN (96.9907)	Bacillus cereus	d__Bacteria;p__Firmicutes;c__Bacilli;o__Bacillales;f__Bacillaceae_G;g__Bacillus_A;s__Bacillus_A bombysepticus
GCA_002566925.1	SAMN07598380	PRJNA400804	Bacillus cereus	222	112	80	67	45	34	6307854	6268203	6185920	6092740	5727746	5318696	129	496375	6279854	34.67	176648	71668	11	24	2.56	g__Bacillus (UID902)	99.15	0.08	GCA_002566925.1	bacillus cereus ATCC 14579 TYPE STRAIN (96.7647)	Bacillus cereus	d__Bacteria;p__Firmicutes;c__Bacilli;o__Bacillales;f__Bacillaceae_G;g__Bacillus_A;s__
GCA_002567015.1	SAMN07598374	PRJNA400804	Bacillus cereus	96	63	52	45	33	25	5684105	5670534	5638750	5589278	5384661	5069243	70	584752	5675568	34.88	208036	115773	7	16	3.72	g__Bacillus (UID902)	99.23	0.69	GCA_002567015.1	bacillus cereus ATCC 14579 TYPE STRAIN (96.9721)	Bacillus cereus	d__Bacteria;p__Firmicutes;c__Bacilli;o__Bacillales;f__Bacillaceae_G;g__Bacillus_A;s__Bacillus_A bombysepticus
GCA_002567065.1	SAMN07598367	PRJNA400804	Bacillus cereus	382	286	184	138	67	32	6043045	6002413	5710514	5367503	4248375	2979191	318	220608	6022818	34.88	48308	21124	33	79	83.18	g__Bacillus (UID902)	99.02	0.33	GCA_002567065.1	bacillus cereus ATCC 14579 TYPE STRAIN (96.8668)	Bacillus cereus	d__Bacteria;p__Firmicutes;c__Bacilli;o__Bacillales;f__Bacillaceae_G;g__Bacillus_A;s__
GCA_002567125.1	SAMN07598364	PRJNA400804	Bacillus cereus	252	167	107	82	46	29	6048333	6013379	5858130	5679318	5095349	4423345	185	672526	6026662	35.06	141156	45872	12	32	3.82	g__Bacillus (UID901)	98.02	0.18	GCA_002567125.1	bacillus nitratireducens 4049 TYPE STRAIN (98.3171)	Bacillus nitratireducens	d__Bacteria;p__Firmicutes;c__Bacilli;o__Bacillales;f__Bacillaceae_G;g__Bacillus_A;s__Bacillus_A nitratireducens
GCA_002567135.1	SAMN07598362	PRJNA400804	Bacillus cereus	98	75	61	57	46	36	6079989	6071663	6039461	6009094	5819594	5454822	79	496565	6074345	35.09	194121	93899	12	23	4.81	g__Bacillus (UID901)	99.34	0.81	GCA_002567135.1	bacillus tropicus N24 TYPE STRAIN (94.6907)	Unknown (Bacillus tropicus)*	d__Bacteria;p__Firmicutes;c__Bacilli;o__Bacillales;f__Bacillaceae_G;g__Bacillus_A;s__
GCA_002567145.1	SAMN07598359	PRJNA400804	Bacillus cereus	130	98	82	73	60	40	5744381	5732170	5694264	5627314	5427348	4692184	102	355564	5735274	34.83	103558	58351	15	33	10.48	g__Bacillus (UID902)	99.23	0.82	GCA_002567145.1	bacillus cereus ATCC 14579 TYPE STRAIN (96.9484)	Bacillus cereus	d__Bacteria;p__Firmicutes;c__Bacilli;o__Bacillales;f__Bacillaceae_G;g__Bacillus_A;s__Bacillus_A bombysepticus
GCA_002567185.1	SAMN07598358	PRJNA400804	Bacillus cereus	219	168	121	100	59	31	4930238	4910181	4781403	4614122	3929059	2899290	180	238017	4918582	35.41	59820	32333	23	51	83.07	g__Bacillus (UID901)	96.96	0.5	GCA_002567185.1	bacillus luti TD41 TYPE STRAIN (92.0694)	Unknown (Bacillus luti)*	d__Bacteria;p__Firmicutes;c__Bacilli;o__Bacillales;f__Bacillaceae_G;g__Bacillus_A;s__Bacillus_A cereus_AU
GCA_002567215.1	SAMN07598355	PRJNA400804	Bacillus cereus	225	166	104	79	41	30	5975870	5953016	5797914	5620150	5024523	4589261	180	591811	5962501	35.11	127693	60684	13	28	5.67	g__Bacillus (UID901)	98.18	0.34	GCA_002567215.1	bacillus nitratireducens 4049 TYPE STRAIN (98.3672)	Bacillus nitratireducens	d__Bacteria;p__Firmicutes;c__Bacilli;o__Bacillales;f__Bacillaceae_G;g__Bacillus_A;s__Bacillus_A nitratireducens
GCA_002567225.1	SAMN07598354	PRJNA400804	Bacillus cereus	90	68	59	53	40	26	5925456	5917050	5895120	5855978	5609888	5104167	73	679320	5920599	34.77	203874	119313	8	18	5.73	g__Bacillus (UID902)	99.23	0.66	GCA_002567225.1	bacillus cereus ATCC 14579 TYPE STRAIN (96.8594)	Bacillus cereus	d__Bacteria;p__Firmicutes;c__Bacilli;o__Bacillales;f__Bacillaceae_G;g__Bacillus_A;s__Bacillus_A bombysepticus
GCA_002567275.1	SAMN07598351	PRJNA400804	Bacillus cereus	95	63	54	51	43	37	5706062	5695247	5671393	5649358	5500108	5244357	67	412270	5698119	35.22	161376	80494	11	23	3.98	g__Bacillus (UID901)	99.34	0.25	GCA_002567275.1	bacillus mobilis 0711P9-1 TYPE STRAIN (96.7167)	Bacillus mobilis	d__Bacteria;p__Firmicutes;c__Bacilli;o__Bacillales;f__Bacillaceae_G;g__Bacillus_A;s__Bacillus_A mobilis
GCA_002567325.1	SAMN07598348	PRJNA400804	Bacillus cereus	122	100	84	76	58	40	6004959	5995978	5952113	5888669	5565320	4843937	107	501261	6000576	34.86	97801	66471	17	35	3.45	g__Bacillus (UID902)	99.23	0.71	GCA_002567325.1	bacillus cereus ATCC 14579 TYPE STRAIN (96.9261)	Bacillus cereus	d__Bacteria;p__Firmicutes;c__Bacilli;o__Bacillales;f__Bacillaceae_G;g__Bacillus_A;s__Bacillus_A bombysepticus
GCA_002567335.1	SAMN07598347	PRJNA400804	Bacillus cereus	106	77	62	54	41	27	5513240	5500765	5456790	5399396	5202492	4704486	86	420924	5506821	35.29	212604	90014	9	19	3.65	g__Bacillus (UID901)	99.01	0.78	GCA_002567335.1	bacillus nitratireducens 4049 TYPE STRAIN (97.508)	Bacillus nitratireducens	d__Bacteria;p__Firmicutes;c__Bacilli;o__Bacillales;f__Bacillaceae_G;g__Bacillus_A;s__Bacillus_A nitratireducens
GCA_002567355.1	SAMN07598346	PRJNA400804	Bacillus cereus	121	62	52	44	36	28	5738201	5718974	5693759	5635956	5517297	5158485	66	580016	5721571	34.88	209411	127807	8	17	2.08	g__Bacillus (UID902)	99.23	0.62	GCA_002567355.1	bacillus cereus ATCC 14579 TYPE STRAIN (96.9416)	Bacillus cereus	d__Bacteria;p__Firmicutes;c__Bacilli;o__Bacillales;f__Bacillaceae_G;g__Bacillus_A;s__Bacillus_A bombysepticus
GCA_002567375.1	SAMN07598345	PRJNA400804	Bacillus cereus	226	166	129	99	58	34	5876175	5849498	5743228	5531725	4829724	3991430	186	508951	5863698	34.75	84297	37319	18	44	8.78	g__Bacillus (UID902)	99.23	0.97	GCA_002567375.1	bacillus cereus ATCC 14579 TYPE STRAIN (96.8946)	Bacillus cereus	d__Bacteria;p__Firmicutes;c__Bacilli;o__Bacillales;f__Bacillaceae_G;g__Bacillus_A;s__Bacillus_A bombysepticus
GCA_002567405.1	SAMN07598343	PRJNA400804	Bacillus cereus	138	97	81	67	49	35	6119696	6101178	6066487	5962331	5670138	5129005	109	658447	6109857	34.77	125019	87935	13	28	2.57	g__Bacillus (UID902)	99.18	0	GCA_002567405.1	bacillus cereus ATCC 14579 TYPE STRAIN (96.9286)	Bacillus cereus	d__Bacteria;p__Firmicutes;c__Bacilli;o__Bacillales;f__Bacillaceae_G;g__Bacillus_A;s__Bacillus_A bombysepticus
GCA_002567415.1	SAMN07598341	PRJNA400804	Bacillus cereus	112	83	69	57	42	31	5705753	5695080	5663584	5579118	5309376	4925858	88	580062	5698570	34.85	163988	90445	10	22	3.67	g__Bacillus (UID902)	99.18	0.31	GCA_002567415.1	bacillus cereus ATCC 14579 TYPE STRAIN (96.9674)	Bacillus cereus	d__Bacteria;p__Firmicutes;c__Bacilli;o__Bacillales;f__Bacillaceae_G;g__Bacillus_A;s__Bacillus_A bombysepticus
GCA_002567445.1	SAMN07598340	PRJNA400804	Bacillus cereus	97	74	55	50	42	33	5734696	5725497	5671437	5634171	5510536	5187081	78	640945	5728548	34.97	179891	90815	10	21	6.23	g__Bacillus (UID902)	99.18	0	GCA_002567445.1	bacillus cereus ATCC 14579 TYPE STRAIN (96.9136)	Bacillus cereus	d__Bacteria;p__Firmicutes;c__Bacilli;o__Bacillales;f__Bacillaceae_G;g__Bacillus_A;s__Bacillus_A bombysepticus
GCA_002567465.1	SAMN07598338	PRJNA400804	Bacillus cereus	141	107	90	78	56	35	6369849	6356372	6310493	6220349	5848343	5036992	114	675273	6361203	34.45	130651	54667	13	31	6.38	g__Bacillus (UID902)	99.33	1.15	GCA_002567465.1	bacillus cereus ATCC 14579 TYPE STRAIN (96.7611)	Bacillus cereus	d__Bacteria;p__Firmicutes;c__Bacilli;o__Bacillales;f__Bacillaceae_G;g__Bacillus_A;s__
GCA_002567475.1	SAMN07598337	PRJNA400804	Bacillus cereus	72	48	39	35	28	21	5539570	5530954	5503864	5477427	5348347	5056252	50	1089332	5532454	34.92	340840	143863	5	12	5.87	g__Bacillus (UID902)	99.18	0	GCA_002567475.1	bacillus cereus ATCC 14579 TYPE STRAIN (97.0531)	Bacillus cereus	d__Bacteria;p__Firmicutes;c__Bacilli;o__Bacillales;f__Bacillaceae_G;g__Bacillus_A;s__Bacillus_A bombysepticus
GCA_002567495.1	SAMN07598336	PRJNA400804	Bacillus cereus	136	104	87	78	57	38	5805188	5789347	5742834	5682038	5314211	4550166	119	312624	5799777	34.99	109522	58321	17	35	4.97	g__Bacillus (UID901)	99.34	0.26	GCA_002567495.1	bacillus cereus ATCC 14579 TYPE STRAIN (94.1101)	Unknown (Bacillus thuringiensis)*	d__Bacteria;p__Firmicutes;c__Bacilli;o__Bacillales;f__Bacillaceae_G;g__Bacillus_A;s__Bacillus_A cereus_AQ
GCA_002567525.1	SAMN07598335	PRJNA400804	Bacillus cereus	124	82	69	62	42	29	6084241	6064853	6038459	5987613	5656059	5166896	95	970593	6074814	34.68	191989	94222	9	21	2.98	g__Bacillus (UID902)	99.18	0	GCA_002567525.1	bacillus cereus ATCC 14579 TYPE STRAIN (96.9107)	Bacillus cereus	d__Bacteria;p__Firmicutes;c__Bacilli;o__Bacillales;f__Bacillaceae_G;g__Bacillus_A;s__Bacillus_A bombysepticus
GCA_002567535.1	SAMN07598334	PRJNA400804	Bacillus cereus	94	69	56	51	36	26	5951474	5941638	5909731	5872809	5619778	5230941	75	629395	5945540	34.86	267718	112031	8	17	4.04	g__Bacillus (UID902)	99.18	0.8	GCA_002567535.1	bacillus cereus ATCC 14579 TYPE STRAIN (96.859)	Bacillus cereus	d__Bacteria;p__Firmicutes;c__Bacilli;o__Bacillales;f__Bacillaceae_G;g__Bacillus_A;s__Bacillus_A bombysepticus
GCA_002567555.1	SAMN07598331	PRJNA400804	Bacillus cereus	72	54	50	45	38	30	5762690	5756145	5745387	5709059	5601951	5290690	56	591501	5757562	34.89	212982	113822	9	18	2.19	g__Bacillus (UID902)	99.17	0.16	GCA_002567555.1	bacillus cereus ATCC 14579 TYPE STRAIN (98.6997)	Bacillus cereus	d__Bacteria;p__Firmicutes;c__Bacilli;o__Bacillales;f__Bacillaceae_G;g__Bacillus_A;s__Bacillus_A cereus
GCA_002567595.1	SAMN07598328	PRJNA400804	Bacillus cereus	67	46	41	37	29	24	5483347	5475126	5463018	5436096	5293583	5117430	50	793005	5477877	35.28	271318	134358	6	13	4.38	g__Bacillus (UID901)	99.01	0.78	GCA_002567595.1	bacillus nitratireducens 4049 TYPE STRAIN (97.5046)	Bacillus nitratireducens	d__Bacteria;p__Firmicutes;c__Bacilli;o__Bacillales;f__Bacillaceae_G;g__Bacillus_A;s__Bacillus_A nitratireducens
GCA_002567605.1	SAMN07598324	PRJNA400804	Bacillus cereus	91	74	60	50	40	29	5899991	5893978	5862539	5790158	5641277	5292185	75	784490	5894662	34.9	198068	133236	8	17	2.88	g__Bacillus (UID902)	99.23	0.31	GCA_002567605.1	bacillus cereus ATCC 14579 TYPE STRAIN (96.879)	Bacillus cereus	d__Bacteria;p__Firmicutes;c__Bacilli;o__Bacillales;f__Bacillaceae_G;g__Bacillus_A;s__Bacillus_A bombysepticus
GCA_002567665.1	SAMN07598320	PRJNA400804	Bacillus cereus	104	62	53	50	42	30	5661106	5642076	5618106	5598042	5465081	5006034	75	597901	5651238	35.01	214624	108266	9	19	15.31	g__Bacillus (UID901)	99.67	0.42	GCA_002567665.1	bacillus wiedmannii FSL W8 0169 TYPE STRAIN (95.1092)	Bacillus wiedmannii	d__Bacteria;p__Firmicutes;c__Bacilli;o__Bacillales;f__Bacillaceae_G;g__Bacillus_A;s__
GCA_002567675.1	SAMN07598317	PRJNA400804	Bacillus cereus	72	49	41	36	25	18	5980966	5973942	5955547	5921907	5727338	5412295	50	1036030	5974599	34.66	596347	184097	4	10	8.35	g__Bacillus (UID902)	99.18	0.08	GCA_002567675.1	bacillus cereus ATCC 14579 TYPE STRAIN (96.8894)	Bacillus cereus	d__Bacteria;p__Firmicutes;c__Bacilli;o__Bacillales;f__Bacillaceae_G;g__Bacillus_A;s__Bacillus_A bombysepticus
GCA_002567705.1	SAMN07598313	PRJNA400804	Bacillus cereus	140	101	86	78	51	34	6120730	6103053	6069043	6006649	5521682	4862323	113	453131	6112314	34.77	133279	62896	14	30	2.94	g__Bacillus (UID902)	99.18	0	GCA_002567705.1	bacillus cereus ATCC 14579 TYPE STRAIN (96.8751)	Bacillus cereus	d__Bacteria;p__Firmicutes;c__Bacilli;o__Bacillales;f__Bacillaceae_G;g__Bacillus_A;s__Bacillus_A bombysepticus
GCA_002567725.1	SAMN07598315	PRJNA400804	Bacillus cereus	109	77	61	53	41	29	5875033	5862054	5821536	5763075	5561155	5106178	86	679310	5867720	34.72	223328	95918	8	19	4.12	g__Bacillus (UID902)	99.23	0.66	GCA_002567725.1	bacillus cereus ATCC 14579 TYPE STRAIN (96.9325)	Bacillus cereus	d__Bacteria;p__Firmicutes;c__Bacilli;o__Bacillales;f__Bacillaceae_G;g__Bacillus_A;s__Bacillus_A bombysepticus
GCA_002567745.1	SAMN07598311	PRJNA400804	Bacillus cereus	99	75	61	54	45	38	5779753	5769531	5733698	5679104	5508112	5232044	82	624763	5774497	35.06	149478	80666	12	25	5.42	g__Bacillus (UID901)	99.34	0.02	GCA_002567745.1	bacillus tropicus N24 TYPE STRAIN (94.7325)	Unknown (Bacillus tropicus)*	d__Bacteria;p__Firmicutes;c__Bacilli;o__Bacillales;f__Bacillaceae_G;g__Bacillus_A;s__Bacillus_A thuringiensis_N
GCA_002567785.1	SAMN07598310	PRJNA400804	Bacillus cereus	167	134	106	94	71	33	4790353	4776916	4707936	4609240	4236903	2815422	142	161982	4782263	35.98	60439	39272	26	51	4.89	o__Bacillales (UID828)	99.43	0.57	GCA_002567785.1	bacillus pseudomycoides DSM 12442 TYPE STRAIN (88.3891)	Unknown (Bacillus pseudomycoides)*	d__Bacteria;p__Firmicutes;c__Bacilli;o__Bacillales;f__Bacillaceae_G;g__Bacillus_A;s__Bacillus_A cereus_S
GCA_002567795.1	SAMN07598309	PRJNA400804	Bacillus cereus	142	93	74	68	49	32	6036148	6015001	5974009	5932505	5632345	4995831	106	479150	6024311	34.72	133011	89137	11	25	4.95	g__Bacillus (UID902)	99.18	0	GCA_002567795.1	bacillus cereus ATCC 14579 TYPE STRAIN (96.9178)	Bacillus cereus	d__Bacteria;p__Firmicutes;c__Bacilli;o__Bacillales;f__Bacillaceae_G;g__Bacillus_A;s__Bacillus_A bombysepticus
GCA_002567815.1	SAMN07598306	PRJNA400804	Bacillus cereus	247	92	74	67	49	36	5838039	5780616	5736193	5686120	5374424	4873831	116	370668	5796236	34.79	133224	72542	13	28	3.42	g__Bacillus (UID902)	98.92	0.31	GCA_002567815.1	bacillus cereus ATCC 14579 TYPE STRAIN (96.9591)	Bacillus cereus	d__Bacteria;p__Firmicutes;c__Bacilli;o__Bacillales;f__Bacillaceae_G;g__Bacillus_A;s__Bacillus_A bombysepticus
GCA_002567835.1	SAMN07598298	PRJNA400804	Bacillus cereus	117	79	61	54	41	30	6117885	6104249	6062296	6015341	5803192	5389099	86	684559	6108418	34.68	199253	112193	8	18	3.44	g__Bacillus (UID902)	99.23	0.35	GCA_002567835.1	bacillus cereus ATCC 14579 TYPE STRAIN (96.8251)	Bacillus cereus	d__Bacteria;p__Firmicutes;c__Bacilli;o__Bacillales;f__Bacillaceae_G;g__Bacillus_A;s__
GCA_002567915.1	SAMN07598282	PRJNA400804	Bacillus cereus	140	72	59	54	39	28	6004500	5980897	5955519	5919506	5683163	5265748	80	722718	5986707	34.74	217678	91556	7	18	13.28	g__Bacillus (UID902)	99.18	0.32	GCA_002567915.1	bacillus cereus ATCC 14579 TYPE STRAIN (96.8064)	Bacillus cereus	d__Bacteria;p__Firmicutes;c__Bacilli;o__Bacillales;f__Bacillaceae_G;g__Bacillus_A;s__Bacillus_A bombysepticus
GCA_002567985.1	SAMN07598279	PRJNA400804	Bacillus cereus	100	66	57	47	35	24	5870779	5857807	5831434	5757882	5563020	5132666	74	649831	5863389	34.69	216253	116258	8	16	3.29	g__Bacillus (UID902)	99.18	0	GCA_002567985.1	bacillus cereus ATCC 14579 TYPE STRAIN (96.8952)	Bacillus cereus	d__Bacteria;p__Firmicutes;c__Bacilli;o__Bacillales;f__Bacillaceae_G;g__Bacillus_A;s__Bacillus_A bombysepticus
GCA_002568015.1	SAMN07598272	PRJNA400804	Bacillus cereus	85	64	51	47	37	28	5403763	5395516	5357320	5332408	5172725	4819860	69	717930	5399070	35.01	175076	100331	9	19	3.78	g__Bacillus (UID902)	99.18	0.2	GCA_002568015.1	bacillus cereus ATCC 14579 TYPE STRAIN (97.0904)	Bacillus cereus	d__Bacteria;p__Firmicutes;c__Bacilli;o__Bacillales;f__Bacillaceae_G;g__Bacillus_A;s__Bacillus_A bombysepticus
GCA_002568095.1	SAMN07598263	PRJNA400804	Bacillus cereus	111	78	63	54	40	24	5809167	5796756	5758892	5691042	5476834	4865270	83	709344	5800041	34.7	245560	87910	7	17	4.72	g__Bacillus (UID902)	98.84	0	GCA_002568095.1	bacillus cereus ATCC 14579 TYPE STRAIN (96.9295)	Bacillus cereus	d__Bacteria;p__Firmicutes;c__Bacilli;o__Bacillales;f__Bacillaceae_G;g__Bacillus_A;s__Bacillus_A bombysepticus
GCA_002568125.1	SAMN07598254	PRJNA400804	Bacillus cereus	116	91	74	65	46	33	6020263	6009766	5972579	5911824	5576800	5088088	99	774667	6014950	34.78	197200	78075	10	24	5.2	g__Bacillus (UID902)	99.23	0.62	GCA_002568125.1	bacillus cereus ATCC 14579 TYPE STRAIN (96.8785)	Bacillus cereus	d__Bacteria;p__Firmicutes;c__Bacilli;o__Bacillales;f__Bacillaceae_G;g__Bacillus_A;s__Bacillus_A bombysepticus
GCA_002568135.1	SAMN07598251	PRJNA400804	Bacillus cereus	132	101	80	68	46	38	5962688	5948444	5895899	5801370	5416926	5110334	112	346991	5955804	34.71	152483	75258	14	29	5.12	g__Bacillus (UID902)	99.18	0.31	GCA_002568135.1	bacillus cereus ATCC 14579 TYPE STRAIN (96.9211)	Bacillus cereus	d__Bacteria;p__Firmicutes;c__Bacilli;o__Bacillales;f__Bacillaceae_G;g__Bacillus_A;s__Bacillus_A bombysepticus
GCA_002568145.1	SAMN07598304	PRJNA400804	Bacillus cereus	867	57	48	44	38	30	5956737	5695372	5676876	5647326	5546660	5226924	119	748437	5732864	34.85	219040	98591	8	17	4.24	g__Bacillus (UID902)	98.92	0.58	GCA_002568145.1	bacillus cereus ATCC 14579 TYPE STRAIN (96.9966)	Bacillus cereus	d__Bacteria;p__Firmicutes;c__Bacilli;o__Bacillales;f__Bacillaceae_G;g__Bacillus_A;s__Bacillus_A bombysepticus
GCA_002568205.1	SAMN07598288	PRJNA400804	Bacillus cereus	466	109	83	66	38	28	6004891	5892512	5822633	5689232	5240243	4873988	128	423117	5905225	35.16	204401	92628	12	22	5.69	g__Bacillus (UID901)	98.18	1.29	GCA_002568205.1	bacillus nitratireducens 4049 TYPE STRAIN (98.169)	Bacillus nitratireducens	d__Bacteria;p__Firmicutes;c__Bacilli;o__Bacillales;f__Bacillaceae_G;g__Bacillus_A;s__Bacillus_A nitratireducens
GCA_002568235.1	SAMN07598275	PRJNA400804	Bacillus cereus	99	74	56	54	43	34	5788690	5780052	5728143	5713705	5527500	5213145	77	586230	5781698	35.24	174315	88329	9	21	3.49	g__Bacillus (UID901)	99.34	0.36	GCA_002568235.1	bacillus mobilis 0711P9-1 TYPE STRAIN (96.7588)	Bacillus mobilis	d__Bacteria;p__Firmicutes;c__Bacilli;o__Bacillales;f__Bacillaceae_G;g__Bacillus_A;s__Bacillus_A mobilis
GCA_002568265.1	SAMN07598273	PRJNA400804	Bacillus cereus	86	64	51	46	32	23	5689097	5680824	5646705	5611661	5381690	5059946	68	1086712	5683442	34.83	250479	146046	6	14	12.18	g__Bacillus (UID902)	99.23	0.46	GCA_002568265.1	bacillus cereus ATCC 14579 TYPE STRAIN (96.972)	Bacillus cereus	d__Bacteria;p__Firmicutes;c__Bacilli;o__Bacillales;f__Bacillaceae_G;g__Bacillus_A;s__Bacillus_A bombysepticus
GCA_002568295.1	SAMN07598258	PRJNA400804	Bacillus cereus	73	47	41	38	32	26	5835041	5824377	5807821	5788233	5678698	5444868	54	676153	5829510	34.7	194810	159486	9	17	3.93	g__Bacillus (UID902)	99.18	0.02	GCA_002568295.1	bacillus cereus ATCC 14579 TYPE STRAIN (96.8897)	Bacillus cereus	d__Bacteria;p__Firmicutes;c__Bacilli;o__Bacillales;f__Bacillaceae_G;g__Bacillus_A;s__
GCA_002568365.1	SAMN07598246	PRJNA400804	Bacillus cereus	181	144	119	104	75	38	5923871	5909292	5848249	5732057	5263461	3904906	151	298976	5914901	34.78	74382	41799	23	50	7	g__Bacillus (UID902)	99.18	1.03	GCA_002568365.1	bacillus cereus ATCC 14579 TYPE STRAIN (96.8277)	Bacillus cereus	d__Bacteria;p__Firmicutes;c__Bacilli;o__Bacillales;f__Bacillaceae_G;g__Bacillus_A;s__Bacillus_A bombysepticus
GCA_002568375.1	SAMN07598244	PRJNA400804	Bacillus cereus	62	36	29	27	23	18	5438728	5428241	5407143	5393145	5320475	5113417	44	802405	5433260	35.01	598777	210659	4	9	4.6	g__Bacillus (UID902)	98.92	0.05	GCA_002568375.1	bacillus cereus ATCC 14579 TYPE STRAIN (97.0421)	Bacillus cereus	d__Bacteria;p__Firmicutes;c__Bacilli;o__Bacillales;f__Bacillaceae_G;g__Bacillus_A;s__Bacillus_A bombysepticus
GCA_002568425.1	SAMN07598300	PRJNA400804	Bacillus cereus	125	82	60	57	44	34	5804066	5786577	5737106	5716912	5489166	5119576	92	433089	5793433	34.97	141834	95297	12	24	3.33	g__Bacillus (UID901)	99.34	0.33	GCA_002568425.1	bacillus tropicus N24 TYPE STRAIN (94.6907)	Unknown (Bacillus tropicus)*	d__Bacteria;p__Firmicutes;c__Bacilli;o__Bacillales;f__Bacillaceae_G;g__Bacillus_A;s__Bacillus_A thuringiensis_N
GCA_002568445.1	SAMN07598294	PRJNA400804	Bacillus cereus	102	71	62	56	41	25	5857919	5848266	5829189	5787741	5545166	4949907	73	802184	5849699	34.74	195665	91166	9	18	7.44	g__Bacillus (UID902)	99.18	0	GCA_002568445.1	bacillus cereus ATCC 14579 TYPE STRAIN (96.9372)	Bacillus cereus	d__Bacteria;p__Firmicutes;c__Bacilli;o__Bacillales;f__Bacillaceae_G;g__Bacillus_A;s__Bacillus_A bombysepticus
GCA_002568455.1	SAMN07598293	PRJNA400804	Bacillus cereus	85	68	56	46	31	24	5883636	5877676	5838507	5766491	5513931	5242405	71	606096	5879494	34.73	276225	155949	7	15	2.59	g__Bacillus (UID902)	99.18	1.03	GCA_002568455.1	bacillus cereus ATCC 14579 TYPE STRAIN (96.8295)	Bacillus cereus	d__Bacteria;p__Firmicutes;c__Bacilli;o__Bacillales;f__Bacillaceae_G;g__Bacillus_A;s__Bacillus_A bombysepticus
GCA_002568465.1	SAMN07598292	PRJNA400804	Bacillus cereus	482	346	242	159	57	18	5119997	5056598	4791019	4187993	2591141	1265872	398	96821	5094404	35.93	25625	12727	56	127	2.87	o__Bacillales (UID828)	99.43	1.44	GCA_002568465.1	bacillus pseudomycoides DSM 12442 TYPE STRAIN (88.1064)	Unknown (Bacillus pseudomycoides)*	d__Bacteria;p__Firmicutes;c__Bacilli;o__Bacillales;f__Bacillaceae_G;g__Bacillus_A;s__Bacillus_A cereus_S
GCA_002568505.1	SAMN07598291	PRJNA400804	Bacillus cereus	130	99	83	67	54	41	5140399	5127955	5078876	4952807	4704869	4253673	107	317301	5133466	35.21	93460	65166	18	34	3.97	g__Bacillus (UID902)	99.15	0.45	GCA_002568505.1	bacillus tropicus N24 TYPE STRAIN (96.7145)	Bacillus tropicus	d__Bacteria;p__Firmicutes;c__Bacilli;o__Bacillales;f__Bacillaceae_G;g__Bacillus_A;s__Bacillus_A tropicus
GCA_002568565.1	SAMN07598264	PRJNA400804	Bacillus cereus	85	59	49	44	34	29	5695545	5684151	5659554	5621572	5460542	5268006	66	594249	5688946	34.8	214748	123538	9	17	5.13	g__Bacillus (UID902)	99.18	0.31	GCA_002568565.1	bacillus cereus ATCC 14579 TYPE STRAIN (97.0392)	Bacillus cereus	d__Bacteria;p__Firmicutes;c__Bacilli;o__Bacillales;f__Bacillaceae_G;g__Bacillus_A;s__Bacillus_A bombysepticus
GCA_002569335.1	SAMN07598533	PRJNA400804	Bacillus cereus	173	131	101	89	69	40	5999991	5981199	5908595	5815131	5493646	4453767	145	376365	5991135	34.79	90501	49412	19	41	2.59	g__Bacillus (UID901)	99.34	0.77	GCA_002569335.1	bacillus thuringiensis serovar berliner ATCC 10792 TYPE STRAIN (96.4216)	Bacillus thuringiensis	d__Bacteria;p__Firmicutes;c__Bacilli;o__Bacillales;f__Bacillaceae_G;g__Bacillus_A;s__Bacillus_A thuringiensis
GCA_002570415.1	SAMN07598241	PRJNA400804	Bacillus cereus	93	65	50	45	36	22	5765750	5756417	5716946	5680060	5532630	5009421	67	784977	5757980	34.78	438133	132712	5	14	4.46	g__Bacillus (UID902)	99.23	0.31	GCA_002570415.1	bacillus cereus ATCC 14579 TYPE STRAIN (96.9447)	Bacillus cereus	d__Bacteria;p__Firmicutes;c__Bacilli;o__Bacillales;f__Bacillaceae_G;g__Bacillus_A;s__Bacillus_A bombysepticus
GCA_002570425.1	SAMN07598235	PRJNA400804	Bacillus cereus	121	80	59	50	39	20	6087148	6067708	6020747	5953982	5786607	5123343	94	825986	6077339	34.76	391303	142935	6	13	5.96	g__Bacillus (UID902)	99.18	0.2	GCA_002570425.1	bacillus cereus ATCC 14579 TYPE STRAIN (96.8204)	Bacillus cereus	d__Bacteria;p__Firmicutes;c__Bacilli;o__Bacillales;f__Bacillaceae_G;g__Bacillus_A;s__Bacillus_A bombysepticus
GCA_002570465.1	SAMN07598229	PRJNA400804	Bacillus cereus	150	56	45	40	37	31	5259102	5229244	5201617	5168657	5119375	4887866	62	511939	5233190	35.26	177691	91906	7	18	2.87	g__Bacillus (UID902)	99.23	0.06	GCA_002570465.1	bacillus paranthracis MN5 TYPE STRAIN (99.0837)	Bacillus paranthracis	d__Bacteria;p__Firmicutes;c__Bacilli;o__Bacillales;f__Bacillaceae_G;g__Bacillus_A;s__Bacillus_A paranthracis
GCA_002570485.1	SAMN07598225	PRJNA400804	Bacillus cereus	198	92	72	61	45	33	5681951	5645194	5593935	5516806	5227789	4768258	102	433970	5652565	35.21	147463	86733	13	25	7.01	g__Bacillus (UID901)	99.34	0.58	GCA_002570485.1	bacillus nitratireducens 4049 TYPE STRAIN (95.5924)	Bacillus nitratireducens	d__Bacteria;p__Firmicutes;c__Bacilli;o__Bacillales;f__Bacillaceae_G;g__Bacillus_A;s__Bacillus_A nitratireducens
GCA_002570545.1	SAMN07598214	PRJNA400804	Bacillus cereus	117	82	64	58	47	30	5794792	5778731	5733882	5691741	5532803	4925387	95	379131	5787917	34.83	205097	92289	10	21	2.97	g__Bacillus (UID902)	99.18	0.48	GCA_002570545.1	bacillus cereus ATCC 14579 TYPE STRAIN (96.9124)	Bacillus cereus	d__Bacteria;p__Firmicutes;c__Bacilli;o__Bacillales;f__Bacillaceae_G;g__Bacillus_A;s__Bacillus_A bombysepticus
GCA_002570565.1	SAMN07598206	PRJNA400804	Bacillus cereus	98	68	54	48	37	27	5909351	5897641	5869273	5829137	5638532	5284229	76	679476	5902590	34.74	204852	131359	8	17	4.61	g__Bacillus (UID902)	99.23	0.66	GCA_002570565.1	bacillus cereus ATCC 14579 TYPE STRAIN (96.8679)	Bacillus cereus	d__Bacteria;p__Firmicutes;c__Bacilli;o__Bacillales;f__Bacillaceae_G;g__Bacillus_A;s__Bacillus_A bombysepticus
GCA_002570665.1	SAMN07598185	PRJNA400804	Bacillus cereus	104	81	64	57	42	32	5785671	5777562	5734317	5679355	5426617	4996791	83	365502	5779095	34.79	210724	80440	10	22	4.53	g__Bacillus (UID902)	98.87	0.31	GCA_002570665.1	bacillus cereus ATCC 14579 TYPE STRAIN (97.0455)	Bacillus cereus	d__Bacteria;p__Firmicutes;c__Bacilli;o__Bacillales;f__Bacillaceae_G;g__Bacillus_A;s__Bacillus_A bombysepticus
GCA_002570745.1	SAMN07598240	PRJNA400804	Bacillus cereus	65	42	35	32	27	21	5663783	5655117	5633716	5613837	5524844	5293927	45	760625	5657392	34.92	467849	176899	5	11	3.15	g__Bacillus (UID902)	99.18	0	GCA_002570745.1	bacillus cereus ATCC 14579 TYPE STRAIN (97.021)	Bacillus cereus	d__Bacteria;p__Firmicutes;c__Bacilli;o__Bacillales;f__Bacillaceae_G;g__Bacillus_A;s__Bacillus_A bombysepticus
GCA_002570795.1	SAMN07598227	PRJNA400804	Bacillus cereus	307	76	65	58	37	25	5954614	5875027	5843247	5796311	5435076	4993079	104	679050	5892735	34.69	242315	91200	8	17	3.38	g__Bacillus (UID902)	99.18	0	GCA_002570795.1	bacillus cereus ATCC 14579 TYPE STRAIN (96.9609)	Bacillus cereus	d__Bacteria;p__Firmicutes;c__Bacilli;o__Bacillales;f__Bacillaceae_G;g__Bacillus_A;s__Bacillus_A bombysepticus
GCA_002570845.1	SAMN07598218	PRJNA400804	Bacillus cereus	79	51	42	36	30	24	5754454	5743256	5719977	5677324	5589578	5371092	57	1273080	5747682	34.86	326568	139379	4	12	6.14	g__Bacillus (UID902)	99.23	0.31	GCA_002570845.1	bacillus cereus ATCC 14579 TYPE STRAIN (96.9294)	Bacillus cereus	d__Bacteria;p__Firmicutes;c__Bacilli;o__Bacillales;f__Bacillaceae_G;g__Bacillus_A;s__Bacillus_A bombysepticus
GCA_002570875.1	SAMN07598207	PRJNA400804	Bacillus cereus	206	148	98	75	40	27	6054711	6029771	5895881	5733102	5179611	4720494	163	592264	6040381	35.05	212687	60894	9	24	2.78	g__Bacillus (UID901)	98.02	0.17	GCA_002570875.1	bacillus nitratireducens 4049 TYPE STRAIN (98.3519)	Bacillus nitratireducens	d__Bacteria;p__Firmicutes;c__Bacilli;o__Bacillales;f__Bacillaceae_G;g__Bacillus_A;s__Bacillus_A nitratireducens
GCA_002570945.1	SAMN07598202	PRJNA400804	Bacillus cereus	504	355	209	147	78	26	6050726	5982111	5641354	5205357	4047988	2178006	413	190368	6021774	34.99	38129	19090	46	100	8.12	g__Bacillus (UID902)	99.23	0.26	GCA_002570945.1	bacillus cereus ATCC 14579 TYPE STRAIN (96.7913)	Bacillus cereus	d__Bacteria;p__Firmicutes;c__Bacilli;o__Bacillales;f__Bacillaceae_G;g__Bacillus_A;s__Bacillus_A bombysepticus
GCA_002570965.1	SAMN07598199	PRJNA400804	Bacillus cereus	155	119	89	82	65	39	5813275	5797717	5723889	5675280	5381781	4436542	131	363473	5806312	35.05	87149	50741	17	38	5.41	g__Bacillus (UID901)	99.34	0.07	GCA_002570965.1	bacillus tropicus N24 TYPE STRAIN (94.6822)	Unknown (Bacillus tropicus)*	d__Bacteria;p__Firmicutes;c__Bacilli;o__Bacillales;f__Bacillaceae_G;g__Bacillus_A;s__Bacillus_A thuringiensis_N
GCA_002570985.1	SAMN07598197	PRJNA400804	Bacillus cereus	68	47	41	38	29	24	5745342	5737561	5721345	5699525	5552215	5363528	49	796056	5739227	35.07	236555	151141	6	13	2.42	g__Bacillus (UID902)	99.23	0.32	GCA_002570985.1	bacillus cereus ATCC 14579 TYPE STRAIN (97.0244)	Bacillus cereus	d__Bacteria;p__Firmicutes;c__Bacilli;o__Bacillales;f__Bacillaceae_G;g__Bacillus_A;s__Bacillus_A bombysepticus
GCA_002571035.1	SAMN07598188	PRJNA400804	Bacillus cereus	137	102	73	59	41	27	5806137	5792543	5712280	5604465	5331745	4845405	110	516171	5797872	35.12	231093	76361	9	20	6.52	g__Bacillus (UID901)	98.35	0.67	GCA_002571035.1	bacillus nitratireducens 4049 TYPE STRAIN (98.4605)	Bacillus nitratireducens	d__Bacteria;p__Firmicutes;c__Bacilli;o__Bacillales;f__Bacillaceae_G;g__Bacillus_A;s__Bacillus_A nitratireducens
GCA_002571085.1	SAMN07598179	PRJNA400804	Bacillus cereus	73	54	43	43	37	29	5122582	5114110	5087873	5087873	4985340	4701243	58	431232	5117470	35.46	188781	120875	10	19	3.63	g__Bacillus (UID901)	99.09	1.07	GCA_002571085.1	bacillus luti TD41 TYPE STRAIN (96.6079)	Bacillus luti	d__Bacteria;p__Firmicutes;c__Bacilli;o__Bacillales;f__Bacillaceae_G;g__Bacillus_A;s__Bacillus_A luti
GCA_002571165.1	SAMN07598213	PRJNA400804	Bacillus cereus	218	161	118	103	69	36	6218749	6192222	6086173	5973017	5421661	4219226	182	269956	6206699	34.63	89512	43463	19	46	4.9	g__Bacillus (UID902)	99.18	0.71	GCA_002571165.1	bacillus cereus ATCC 14579 TYPE STRAIN (96.794)	Bacillus cereus	d__Bacteria;p__Firmicutes;c__Bacilli;o__Bacillales;f__Bacillaceae_G;g__Bacillus_A;s__Bacillus_A bombysepticus
GCA_002571185.1	SAMN07598209	PRJNA400804	Bacillus cereus	126	92	67	54	40	24	6187853	6172002	6107780	6022363	5800183	5214591	105	695899	6181456	34.78	230315	139318	8	16	5.99	g__Bacillus (UID902)	99.18	0.26	GCA_002571185.1	bacillus cereus ATCC 14579 TYPE STRAIN (96.7965)	Bacillus cereus	d__Bacteria;p__Firmicutes;c__Bacilli;o__Bacillales;f__Bacillaceae_G;g__Bacillus_A;s__Bacillus_A bombysepticus
GCA_002571195.1	SAMN07598208	PRJNA400804	Bacillus cereus	155	108	80	68	53	32	6060772	6043191	5978052	5887976	5635587	4856214	118	625149	6049399	34.95	134575	62270	11	27	2.2	g__Bacillus (UID901)	99.34	0.21	GCA_002571195.1	bacillus tropicus N24 TYPE STRAIN (94.6243)	Unknown (Bacillus tropicus)*	d__Bacteria;p__Firmicutes;c__Bacilli;o__Bacillales;f__Bacillaceae_G;g__Bacillus_A;s__Bacillus_A thuringiensis_N
GCA_002571255.1	SAMN07598189	PRJNA400804	Bacillus cereus	88	61	47	41	34	30	5763767	5754069	5713842	5668545	5542543	5353071	65	677089	5756670	34.77	214167	95627	8	16	3.39	g__Bacillus (UID902)	99.18	0.55	GCA_002571255.1	bacillus cereus ATCC 14579 TYPE STRAIN (96.9673)	Bacillus cereus	d__Bacteria;p__Firmicutes;c__Bacilli;o__Bacillales;f__Bacillaceae_G;g__Bacillus_A;s__Bacillus_A bombysepticus
GCA_002571855.1	SAMN07598230	PRJNA400804	Bacillus cereus	518	78	67	59	46	33	6058254	5916189	5889528	5835118	5613933	5144634	109	512609	5937094	34.76	170981	81929	11	23	5.84	g__Bacillus (UID902)	99.54	1.31	GCA_002571855.1	bacillus cereus ATCC 14579 TYPE STRAIN (96.8744)	Bacillus cereus	d__Bacteria;p__Firmicutes;c__Bacilli;o__Bacillales;f__Bacillaceae_G;g__Bacillus_A;s__Bacillus_A bombysepticus
GCA_002574175.1	SAMN07598166	PRJNA400804	Bacillus cereus	98	63	55	46	38	31	5821585	5809385	5788675	5721887	5580987	5335265	67	848918	5811764	34.79	209561	86132	7	17	5.51	g__Bacillus (UID902)	99.23	0.66	GCA_002574175.1	bacillus cereus ATCC 14579 TYPE STRAIN (96.9552)	Bacillus cereus	d__Bacteria;p__Firmicutes;c__Bacilli;o__Bacillales;f__Bacillaceae_G;g__Bacillus_A;s__Bacillus_A bombysepticus
GCA_002574205.1	SAMN07598164	PRJNA400804	Bacillus cereus	102	72	57	49	38	28	5782055	5769542	5731336	5674391	5477905	5058241	81	820075	5775854	34.86	192121	95925	8	19	2.08	g__Bacillus (UID902)	99.18	0.93	GCA_002574205.1	bacillus cereus ATCC 14579 TYPE STRAIN (97.0205)	Bacillus cereus	d__Bacteria;p__Firmicutes;c__Bacilli;o__Bacillales;f__Bacillaceae_G;g__Bacillus_A;s__Bacillus_A bombysepticus
GCA_002574255.1	SAMN07598157	PRJNA400804	Bacillus cereus	101	77	59	52	42	30	5836341	5826120	5786678	5732445	5565928	5104540	84	626070	5831267	35.02	194140	84408	9	21	2.8	g__Bacillus (UID901)	99.34	0.38	GCA_002574255.1	bacillus tropicus N24 TYPE STRAIN (94.6966)	Unknown (Bacillus tropicus)*	d__Bacteria;p__Firmicutes;c__Bacilli;o__Bacillales;f__Bacillaceae_G;g__Bacillus_A;s__Bacillus_A thuringiensis_N
GCA_002574285.1	SAMN07598156	PRJNA400804	Bacillus cereus	169	128	103	86	59	34	5759257	5742400	5669372	5547984	5126419	4155611	137	355944	5748776	34.83	95821	48201	17	38	7.25	g__Bacillus (UID902)	99.23	0.31	GCA_002574285.1	bacillus cereus ATCC 14579 TYPE STRAIN (96.9364)	Bacillus cereus	d__Bacteria;p__Firmicutes;c__Bacilli;o__Bacillales;f__Bacillaceae_G;g__Bacillus_A;s__Bacillus_A bombysepticus
GCA_002574345.1	SAMN07598149	PRJNA400804	Bacillus cereus	307	226	143	106	49	26	6011811	5974135	5756305	5490640	4554884	3710999	252	360102	5993154	35.05	107230	28279	17	47	3.94	g__Bacillus (UID901)	98.02	0.17	GCA_002574345.1	bacillus nitratireducens 4049 TYPE STRAIN (98.3325)	Bacillus nitratireducens	d__Bacteria;p__Firmicutes;c__Bacilli;o__Bacillales;f__Bacillaceae_G;g__Bacillus_A;s__Bacillus_A nitratireducens
GCA_002574395.1	SAMN07598146	PRJNA400804	Bacillus cereus	180	136	108	90	59	35	5999084	5978561	5911955	5786880	5283191	4383848	150	481412	5989011	34.71	97082	48202	16	38	2.15	g__Bacillus (UID902)	99.18	0	GCA_002574395.1	bacillus cereus ATCC 14579 TYPE STRAIN (96.91)	Bacillus cereus	d__Bacteria;p__Firmicutes;c__Bacilli;o__Bacillales;f__Bacillaceae_G;g__Bacillus_A;s__Bacillus_A bombysepticus
GCA_002574405.1	SAMN07598147	PRJNA400804	Bacillus cereus	206	161	110	87	49	31	5924082	5906663	5770031	5604823	4965435	4304656	172	472415	5913617	35.08	151167	47513	14	34	3.13	g__Bacillus (UID901)	98.02	0.17	GCA_002574405.1	bacillus nitratireducens 4049 TYPE STRAIN (98.2748)	Bacillus nitratireducens	d__Bacteria;p__Firmicutes;c__Bacilli;o__Bacillales;f__Bacillaceae_G;g__Bacillus_A;s__Bacillus_A nitratireducens
GCA_002574415.1	SAMN07598140	PRJNA400804	Bacillus cereus	89	61	51	44	35	29	5740525	5728229	5702826	5651042	5501684	5242237	69	720850	5734004	34.86	196768	104657	8	17	4.53	g__Bacillus (UID902)	99.23	0.39	GCA_002574415.1	bacillus cereus ATCC 14579 TYPE STRAIN (97.0726)	Bacillus cereus	d__Bacteria;p__Firmicutes;c__Bacilli;o__Bacillales;f__Bacillaceae_G;g__Bacillus_A;s__Bacillus_A bombysepticus
GCA_002574515.1	SAMN07598130	PRJNA400804	Bacillus cereus	190	150	106	89	63	37	6103511	6086081	5977986	5850605	5430696	4469853	165	591980	6096230	34.7	101114	48207	18	40	3.61	g__Bacillus (UID902)	99.07	0.62	GCA_002574515.1	bacillus cereus ATCC 14579 TYPE STRAIN (96.8222)	Bacillus cereus	d__Bacteria;p__Firmicutes;c__Bacilli;o__Bacillales;f__Bacillaceae_G;g__Bacillus_A;s__Bacillus_A bombysepticus
GCA_002574615.1	SAMN07598111	PRJNA400804	Bacillus cereus	98	62	51	46	39	27	5756826	5742459	5714955	5683712	5556407	5092177	69	804524	5747423	34.87	209364	107627	9	18	2.59	g__Bacillus (UID902)	99.23	0.69	GCA_002574615.1	bacillus cereus ATCC 14579 TYPE STRAIN (96.9142)	Bacillus cereus	d__Bacteria;p__Firmicutes;c__Bacilli;o__Bacillales;f__Bacillaceae_G;g__Bacillus_A;s__Bacillus_A bombysepticus
GCA_002574635.1	SAMN07598110	PRJNA400804	Bacillus cereus	60	42	37	34	25	22	5705090	5698064	5683234	5659843	5510688	5390091	46	975228	5700537	34.8	371479	184560	5	10	4.58	g__Bacillus (UID902)	99.23	0.31	GCA_002574635.1	bacillus cereus ATCC 14579 TYPE STRAIN (96.9797)	Bacillus cereus	d__Bacteria;p__Firmicutes;c__Bacilli;o__Bacillales;f__Bacillaceae_G;g__Bacillus_A;s__Bacillus_A bombysepticus
GCA_002574715.1	SAMN07598165	PRJNA400804	Bacillus cereus	114	84	65	59	48	32	5694908	5684731	5641746	5599018	5439058	4802935	89	431038	5687726	34.9	163939	66557	11	23	5.73	g__Bacillus (UID902)	99.18	0	GCA_002574715.1	bacillus cereus ATCC 14579 TYPE STRAIN (96.9923)	Bacillus cereus	d__Bacteria;p__Firmicutes;c__Bacilli;o__Bacillales;f__Bacillaceae_G;g__Bacillus_A;s__Bacillus_A bombysepticus
GCA_002574855.1	SAMN07598142	PRJNA400804	Bacillus cereus	110	83	66	54	42	30	5911940	5901412	5860462	5772256	5582012	5097806	89	582140	5905354	34.74	205253	93977	10	21	4.98	g__Bacillus (UID902)	98.92	0.75	GCA_002574855.1	bacillus cereus ATCC 14579 TYPE STRAIN (96.9514)	Bacillus cereus	d__Bacteria;p__Firmicutes;c__Bacilli;o__Bacillales;f__Bacillaceae_G;g__Bacillus_A;s__Bacillus_A bombysepticus
GCA_002574875.1	SAMN07598133	PRJNA400804	Bacillus cereus	56	42	37	35	29	26	5402513	5397236	5378608	5364697	5256870	5143923	45	578308	5399073	35.02	239059	180128	7	14	3.8	g__Bacillus (UID902)	99.23	0.31	GCA_002574875.1	bacillus cereus ATCC 14579 TYPE STRAIN (97.0742)	Bacillus cereus	d__Bacteria;p__Firmicutes;c__Bacilli;o__Bacillales;f__Bacillaceae_G;g__Bacillus_A;s__Bacillus_A bombysepticus
GCA_002574885.1	SAMN07598134	PRJNA400804	Bacillus cereus	135	94	78	64	48	35	5722960	5706931	5660830	5556140	5273490	4773260	104	400919	5713732	35.19	135755	69330	13	27	8.91	g__Bacillus (UID901)	99.01	0.51	GCA_002574885.1	bacillus nitratireducens 4049 TYPE STRAIN (97.3324)	Bacillus nitratireducens	d__Bacteria;p__Firmicutes;c__Bacilli;o__Bacillales;f__Bacillaceae_G;g__Bacillus_A;s__Bacillus_A nitratireducens
GCA_002574955.1	SAMN07598127	PRJNA400804	Bacillus cereus	102	74	62	53	39	27	5729747	5718582	5685561	5616780	5372590	4921358	80	756237	5722959	35.22	171709	99183	9	19	6.64	g__Bacillus (UID901)	98.99	0.59	GCA_002574955.1	bacillus proteolyticus TD42 TYPE STRAIN (95.021)	Bacillus proteolyticus	d__Bacteria;p__Firmicutes;c__Bacilli;o__Bacillales;f__Bacillaceae_G;g__Bacillus_A;s__Bacillus_A cereus_AT
GCA_002574975.1	SAMN07598120	PRJNA400804	Bacillus cereus	82	59	51	47	42	35	5703679	5691810	5674206	5643588	5564005	5292533	70	523794	5699619	34.85	179231	84491	10	21	2.98	g__Bacillus (UID902)	98.92	0	GCA_002574975.1	bacillus cereus ATCC 14579 TYPE STRAIN (96.9646)	Bacillus cereus	d__Bacteria;p__Firmicutes;c__Bacilli;o__Bacillales;f__Bacillaceae_G;g__Bacillus_A;s__Bacillus_A bombysepticus
GCA_002575055.1	SAMN07598107	PRJNA400804	Bacillus cereus	132	74	56	45	34	24	5760268	5741480	5688400	5603793	5423313	5028418	79	744467	5745047	35.18	270433	117298	7	15	4.19	g__Bacillus (UID901)	99.01	0.51	GCA_002575055.1	bacillus nitratireducens 4049 TYPE STRAIN (97.39)	Bacillus nitratireducens	d__Bacteria;p__Firmicutes;c__Bacilli;o__Bacillales;f__Bacillaceae_G;g__Bacillus_A;s__Bacillus_A nitratireducens
GCA_002575085.1	SAMN07598102	PRJNA400804	Bacillus cereus	236	193	139	103	63	39	5639811	5621658	5481923	5227213	4553377	3723054	204	226966	5629831	35.09	66960	34299	24	52	9.8	g__Bacillus (UID901)	97.73	1.08	GCA_002575085.1	bacillus paramycoides NH24A2 TYPE STRAIN (97.7571)	Bacillus paramycoides	d__Bacteria;p__Firmicutes;c__Bacilli;o__Bacillales;f__Bacillaceae_G;g__Bacillus_A;s__Bacillus_A paramycoides
GCA_002575135.1	SAMN07598099	PRJNA400804	Bacillus cereus	144	100	64	56	38	30	5795337	5778300	5699618	5643198	5348355	5079529	107	416392	5783914	35.06	213879	107141	11	20	3.7	g__Bacillus (UID902)	99.23	0.15	GCA_002575135.1	bacillus cereus ATCC 14579 TYPE STRAIN (98.598)	Bacillus cereus	d__Bacteria;p__Firmicutes;c__Bacilli;o__Bacillales;f__Bacillaceae_G;g__Bacillus_A;s__Bacillus_A cereus
GCA_002575155.1	SAMN07598097	PRJNA400804	Bacillus cereus	180	149	119	98	64	34	5497622	5483859	5402282	5241397	4666888	3574134	161	203666	5491929	35.11	74297	38878	22	47	6.92	g__Bacillus (UID902)	99.18	0.09	GCA_002575155.1	bacillus cereus ATCC 14579 TYPE STRAIN (97.0117)	Bacillus cereus	d__Bacteria;p__Firmicutes;c__Bacilli;o__Bacillales;f__Bacillaceae_G;g__Bacillus_A;s__Bacillus_A bombysepticus
GCA_002575175.1	SAMN07598095	PRJNA400804	Bacillus cereus	127	85	72	65	39	24	6050784	6030396	6005955	5955234	5499767	4910966	99	1042473	6041698	34.72	191984	92743	8	19	4.95	g__Bacillus (UID902)	99.18	0.02	GCA_002575175.1	bacillus cereus ATCC 14579 TYPE STRAIN (96.9256)	Bacillus cereus	d__Bacteria;p__Firmicutes;c__Bacilli;o__Bacillales;f__Bacillaceae_G;g__Bacillus_A;s__Bacillus_A bombysepticus
GCA_002575205.1	SAMN07598092	PRJNA400804	Bacillus cereus	306	237	157	123	70	30	6124909	6095136	5883638	5638436	4784979	3321448	257	406170	6109660	35.06	56405	26719	26	63	5.19	g__Bacillus (UID901)	99.01	0.47	GCA_002575205.1	bacillus mycoides DSM 2048 TYPE STRAIN (94.6839)	Bacillus mycoides	d__Bacteria;p__Firmicutes;c__Bacilli;o__Bacillales;f__Bacillaceae_G;g__Bacillus_A;s__Bacillus_A mycoides
GCA_002575215.1	SAMN07598091	PRJNA400804	Bacillus cereus	477	345	209	142	67	25	6057757	5992400	5645096	5134897	3877039	2330173	400	240677	6031932	34.74	38876	17754	41	97	11.62	g__Bacillus (UID901)	99.01	0.91	GCA_002575215.1	bacillus thuringiensis serovar berliner ATCC 10792 TYPE STRAIN (95.8185)	Bacillus thuringiensis	d__Bacteria;p__Firmicutes;c__Bacilli;o__Bacillales;f__Bacillaceae_G;g__Bacillus_A;s__Bacillus_A thuringiensis_S
GCA_002575245.1	SAMN07598096	PRJNA400804	Bacillus cereus	204	155	101	75	46	28	6094700	6076294	5924779	5731454	5262025	4568389	164	1011789	6083115	35	139776	50729	11	28	7.13	g__Bacillus (UID901)	98.02	0.67	GCA_002575245.1	bacillus nitratireducens 4049 TYPE STRAIN (98.3185)	Bacillus nitratireducens	d__Bacteria;p__Firmicutes;c__Bacilli;o__Bacillales;f__Bacillaceae_G;g__Bacillus_A;s__Bacillus_A nitratireducens
GCA_002575275.1	SAMN07598089	PRJNA400804	Bacillus cereus	75	58	49	45	35	27	5500103	5493855	5470843	5439954	5275659	4960462	61	577693	5495984	35.08	251300	112156	8	16	4.13	g__Bacillus (UID902)	99.18	0.28	GCA_002575275.1	bacillus cereus ATCC 14579 TYPE STRAIN (96.9877)	Bacillus cereus	d__Bacteria;p__Firmicutes;c__Bacilli;o__Bacillales;f__Bacillaceae_G;g__Bacillus_A;s__Bacillus_A bombysepticus
GCA_002575355.1	SAMN07598083	PRJNA400804	Bacillus cereus	87	61	50	43	39	28	5695887	5686166	5656061	5600447	5541922	5126819	66	676716	5689413	34.86	209529	114686	9	18	5.77	g__Bacillus (UID902)	99.23	0.66	GCA_002575355.1	bacillus cereus ATCC 14579 TYPE STRAIN (97.0257)	Bacillus cereus	d__Bacteria;p__Firmicutes;c__Bacilli;o__Bacillales;f__Bacillaceae_G;g__Bacillus_A;s__Bacillus_A bombysepticus
GCA_002575405.1	SAMN07598080	PRJNA400804	Bacillus cereus	92	69	57	49	40	29	5782059	5772263	5743219	5682296	5522372	5127667	75	809317	5776211	34.84	209567	85165	7	17	2.91	g__Bacillus (UID902)	98.87	0.59	GCA_002575405.1	bacillus cereus ATCC 14579 TYPE STRAIN (96.9324)	Bacillus cereus	d__Bacteria;p__Firmicutes;c__Bacilli;o__Bacillales;f__Bacillaceae_G;g__Bacillus_A;s__Bacillus_A bombysepticus
GCA_002575435.1	SAMN07598078	PRJNA400804	Bacillus cereus	154	121	88	68	38	24	5948125	5932721	5841857	5689232	5249055	4733967	137	611326	5943354	35.09	232200	84361	9	20	4.86	g__Bacillus (UID901)	98.18	0.34	GCA_002575435.1	bacillus nitratireducens 4049 TYPE STRAIN (98.3838)	Bacillus nitratireducens	d__Bacteria;p__Firmicutes;c__Bacilli;o__Bacillales;f__Bacillaceae_G;g__Bacillus_A;s__Bacillus_A nitratireducens
GCA_002575495.1	SAMN07598073	PRJNA400804	Bacillus cereus	115	77	66	56	43	34	5776782	5760361	5731567	5656340	5456062	5099330	89	422692	5768255	34.95	175136	75745	11	23	2.65	g__Bacillus (UID902)	99.18	0	GCA_002575495.1	bacillus cereus ATCC 14579 TYPE STRAIN (96.9512)	Bacillus cereus	d__Bacteria;p__Firmicutes;c__Bacilli;o__Bacillales;f__Bacillaceae_G;g__Bacillus_A;s__Bacillus_A bombysepticus
GCA_002575505.1	SAMN07598071	PRJNA400804	Bacillus cereus	108	81	63	58	52	33	5932006	5921766	5878729	5846613	5746923	5084361	84	482220	5924053	34.73	164371	86484	12	24	4.09	g__Bacillus (UID902)	99.23	0.74	GCA_002575505.1	bacillus cereus ATCC 14579 TYPE STRAIN (96.8861)	Bacillus cereus	d__Bacteria;p__Firmicutes;c__Bacilli;o__Bacillales;f__Bacillaceae_G;g__Bacillus_A;s__Bacillus_A bombysepticus
GCA_002575515.1	SAMN07598072	PRJNA400804	Bacillus cereus	109	68	57	47	35	23	5843742	5829282	5800208	5723163	5517356	5113907	75	995258	5833972	34.77	224161	121854	6	15	24.97	g__Bacillus (UID902)	99.13	0.98	GCA_002575515.1	bacillus cereus ATCC 14579 TYPE STRAIN (96.911)	Bacillus cereus	d__Bacteria;p__Firmicutes;c__Bacilli;o__Bacillales;f__Bacillaceae_G;g__Bacillus_A;s__Bacillus_A bombysepticus
GCA_002575555.1	SAMN07598062	PRJNA400804	Bacillus cereus	122	84	70	57	40	26	5769180	5755942	5719254	5622464	5355070	4834529	88	470226	5758565	35.16	195822	97837	9	19	3.37	g__Bacillus (UID901)	99.01	0.53	GCA_002575555.1	bacillus nitratireducens 4049 TYPE STRAIN (97.3179)	Bacillus nitratireducens	d__Bacteria;p__Firmicutes;c__Bacilli;o__Bacillales;f__Bacillaceae_G;g__Bacillus_A;s__Bacillus_A nitratireducens
GCA_002575565.1	SAMN07598063	PRJNA400804	Bacillus cereus	102	60	49	41	33	24	5676291	5660938	5631648	5572595	5443852	5131363	68	700140	5666732	34.84	293754	132847	6	13	2.61	g__Bacillus (UID902)	99.23	0.66	GCA_002575565.1	bacillus cereus ATCC 14579 TYPE STRAIN (97.0629)	Bacillus cereus	d__Bacteria;p__Firmicutes;c__Bacilli;o__Bacillales;f__Bacillaceae_G;g__Bacillus_A;s__Bacillus_A bombysepticus
GCA_002575595.1	SAMN07598066	PRJNA400804	Bacillus cereus	137	107	86	76	59	37	5818721	5807197	5749978	5666855	5378563	4494299	113	291142	5811289	34.77	116068	57137	17	35	30.58	g__Bacillus (UID902)	99.18	0.93	GCA_002575595.1	bacillus cereus ATCC 14579 TYPE STRAIN (96.8976)	Bacillus cereus	d__Bacteria;p__Firmicutes;c__Bacilli;o__Bacillales;f__Bacillaceae_G;g__Bacillus_A;s__Bacillus_A bombysepticus
GCA_002575635.1	SAMN07598053	PRJNA400804	Bacillus cereus	52	32	28	26	23	20	5329446	5322524	5311994	5298012	5257195	5156475	33	654600	5323156	35.07	420185	251976	5	10	9.26	g__Bacillus (UID902)	99.23	0	GCA_002575635.1	bacillus cereus ATCC 14579 TYPE STRAIN (98.1141)	Bacillus cereus	d__Bacteria;p__Firmicutes;c__Bacilli;o__Bacillales;f__Bacillaceae_G;g__Bacillus_A;s__Bacillus_A cereus
GCA_002575715.1	SAMN07598045	PRJNA400804	Bacillus cereus	554	376	197	147	71	33	6102431	6014431	5589053	5253371	4063247	2690469	453	157897	6068649	35.11	43374	17271	41	95	5.65	g__Bacillus (UID902)	98.19	2.28	GCA_002575715.1	bacillus cereus ATCC 14579 TYPE STRAIN (98.4727)	Bacillus cereus	d__Bacteria;p__Firmicutes;c__Bacilli;o__Bacillales;f__Bacillaceae_G;g__Bacillus_A;s__Bacillus_A cereus
GCA_002575765.1	SAMN07598043	PRJNA400804	Bacillus cereus	138	77	60	53	38	28	5982080	5959501	5922505	5872116	5614599	5268331	86	719533	5965775	34.71	221575	109399	8	18	5.33	g__Bacillus (UID902)	97.94	0.62	GCA_002575765.1	bacillus cereus ATCC 14579 TYPE STRAIN (96.8826)	Bacillus cereus	d__Bacteria;p__Firmicutes;c__Bacilli;o__Bacillales;f__Bacillaceae_G;g__Bacillus_A;s__Bacillus_A bombysepticus
GCA_002575795.1	SAMN07598041	PRJNA400804	Bacillus cereus	126	91	76	66	51	35	5757647	5741195	5706647	5639789	5363329	4761072	104	435804	5750654	34.85	142230	71339	13	28	4.61	g__Bacillus (UID902)	99.18	0.51	GCA_002575795.1	bacillus cereus ATCC 14579 TYPE STRAIN (96.9627)	Bacillus cereus	d__Bacteria;p__Firmicutes;c__Bacilli;o__Bacillales;f__Bacillaceae_G;g__Bacillus_A;s__Bacillus_A bombysepticus
GCA_002575815.1	SAMN07598037	PRJNA400804	Bacillus cereus	210	166	134	108	70	39	6052354	6032842	5958388	5753073	5155863	3964405	183	247839	6044149	34.75	77178	42021	23	52	6.65	g__Bacillus (UID902)	99.18	1.03	GCA_002575815.1	bacillus cereus ATCC 14579 TYPE STRAIN (96.7954)	Bacillus cereus	d__Bacteria;p__Firmicutes;c__Bacilli;o__Bacillales;f__Bacillaceae_G;g__Bacillus_A;s__Bacillus_A bombysepticus
GCA_002575835.1	SAMN07598036	PRJNA400804	Bacillus cereus	65	46	42	38	32	26	5354104	5347454	5336560	5308472	5205204	4967542	49	787480	5349264	35	215500	128565	6	14	3.89	g__Bacillus (UID902)	98.92	0.2	GCA_002575835.1	bacillus cereus ATCC 14579 TYPE STRAIN (97.0972)	Bacillus cereus	d__Bacteria;p__Firmicutes;c__Bacilli;o__Bacillales;f__Bacillaceae_G;g__Bacillus_A;s__Bacillus_A bombysepticus
GCA_002575855.1	SAMN07598034	PRJNA400804	Bacillus cereus	74	60	51	46	31	23	5468336	5462982	5443182	5409354	5158798	4883497	61	691530	5463860	35.3	269446	128233	7	14	4.03	g__Bacillus (UID901)	99.01	0.67	GCA_002575855.1	bacillus nitratireducens 4049 TYPE STRAIN (97.5246)	Bacillus nitratireducens	d__Bacteria;p__Firmicutes;c__Bacilli;o__Bacillales;f__Bacillaceae_G;g__Bacillus_A;s__Bacillus_A nitratireducens
GCA_002575935.1	SAMN07598023	PRJNA400804	Bacillus cereus	802	542	309	178	55	13	5964689	5842010	5211743	4276274	2432498	1020413	648	204212	5916855	34.98	18513	9015	80	196	18.96	g__Bacillus (UID902)	99.23	1.11	GCA_002575935.1	bacillus cereus ATCC 14579 TYPE STRAIN (96.7142)	Bacillus cereus	d__Bacteria;p__Firmicutes;c__Bacilli;o__Bacillales;f__Bacillaceae_G;g__Bacillus_A;s__Bacillus_A bombysepticus
GCA_002575955.1	SAMN07598021	PRJNA400804	Bacillus cereus	481	228	147	101	43	27	6018486	5931020	5722843	5397652	4430794	3868923	256	681542	5951035	35.11	99696	24656	14	45	8.2	g__Bacillus (UID901)	98.18	0.18	GCA_002575955.1	bacillus nitratireducens 4049 TYPE STRAIN (98.3607)	Bacillus nitratireducens	d__Bacteria;p__Firmicutes;c__Bacilli;o__Bacillales;f__Bacillaceae_G;g__Bacillus_A;s__Bacillus_A nitratireducens
GCA_002575965.1	SAMN07598020	PRJNA400804	Bacillus cereus	154	116	93	81	59	35	5938681	5922551	5857217	5761589	5403139	4471585	125	347110	5929706	34.81	116001	53020	16	35	4.22	g__Bacillus (UID902)	99.18	0.62	GCA_002575965.1	bacillus cereus ATCC 14579 TYPE STRAIN (96.8631)	Bacillus cereus	d__Bacteria;p__Firmicutes;c__Bacilli;o__Bacillales;f__Bacillaceae_G;g__Bacillus_A;s__Bacillus_A bombysepticus
GCA_002576005.1	SAMN07598018	PRJNA400804	Bacillus cereus	130	87	67	60	45	33	6018225	5997715	5955672	5911166	5656865	5186477	104	456343	6009839	34.76	175880	92393	11	23	3.23	g__Bacillus (UID902)	98.87	0.43	GCA_002576005.1	bacillus cereus ATCC 14579 TYPE STRAIN (96.8825)	Bacillus cereus	d__Bacteria;p__Firmicutes;c__Bacilli;o__Bacillales;f__Bacillaceae_G;g__Bacillus_A;s__Bacillus_A bombysepticus
GCA_002576045.1	SAMN07598016	PRJNA400804	Bacillus cereus	182	139	108	92	71	38	6013171	5995694	5916532	5799299	5446412	4205495	147	502549	6001546	34.76	77288	44395	20	45	3.77	g__Bacillus (UID902)	99.18	0.81	GCA_002576045.1	bacillus cereus ATCC 14579 TYPE STRAIN (96.8332)	Bacillus cereus	d__Bacteria;p__Firmicutes;c__Bacilli;o__Bacillales;f__Bacillaceae_G;g__Bacillus_A;s__Bacillus_A bombysepticus
GCA_002576065.1	SAMN07598013	PRJNA400804	Bacillus cereus	115	88	72	62	49	30	5729173	5717375	5676947	5602670	5379430	4682219	97	877631	5723026	35.21	190482	63357	9	24	5	g__Bacillus (UID901)	98.99	0.59	GCA_002576065.1	bacillus proteolyticus TD42 TYPE STRAIN (94.955)	Bacillus proteolyticus	d__Bacteria;p__Firmicutes;c__Bacilli;o__Bacillales;f__Bacillaceae_G;g__Bacillus_A;s__Bacillus_A cereus_AT
GCA_002576095.1	SAMN07598006	PRJNA400804	Bacillus cereus	93	64	49	42	34	24	5803411	5792462	5751966	5699500	5567638	5153384	70	984480	5796353	34.82	239917	134339	7	14	3.99	g__Bacillus (UID902)	99.23	0.31	GCA_002576095.1	bacillus cereus ATCC 14579 TYPE STRAIN (96.9484)	Bacillus cereus	d__Bacteria;p__Firmicutes;c__Bacilli;o__Bacillales;f__Bacillaceae_G;g__Bacillus_A;s__Bacillus_A bombysepticus
GCA_002576155.1	SAMN07597999	PRJNA400804	Bacillus cereus	726	514	268	164	68	22	6256134	6156227	5532444	4786351	3266668	1660604	589	151497	6212278	34.72	26849	11208	62	153	187.47	g__Bacillus (UID902)	98.7	0.46	GCA_002576155.1	bacillus cereus ATCC 14579 TYPE STRAIN (96.6594)	Bacillus cereus	d__Bacteria;p__Firmicutes;c__Bacilli;o__Bacillales;f__Bacillaceae_G;g__Bacillus_A;s__Bacillus_A bombysepticus
GCA_002576165.1	SAMN07597997	PRJNA400804	Bacillus cereus	74	56	42	34	27	22	5500769	5493779	5457773	5399054	5285277	5116270	60	938039	5496488	34.95	561268	118663	4	11	3.86	g__Bacillus (UID902)	99.23	0.31	GCA_002576165.1	bacillus cereus ATCC 14579 TYPE STRAIN (97.0446)	Bacillus cereus	d__Bacteria;p__Firmicutes;c__Bacilli;o__Bacillales;f__Bacillaceae_G;g__Bacillus_A;s__Bacillus_A bombysepticus
GCA_002576185.1	SAMN07597995	PRJNA400804	Bacillus cereus	111	63	54	46	34	28	5675993	5659302	5639966	5581537	5367127	5139701	68	620816	5663507	34.89	227166	95845	7	16	3.13	g__Bacillus (UID902)	99.23	0.42	GCA_002576185.1	bacillus cereus ATCC 14579 TYPE STRAIN (96.9356)	Bacillus cereus	d__Bacteria;p__Firmicutes;c__Bacilli;o__Bacillales;f__Bacillaceae_G;g__Bacillus_A;s__Bacillus_A bombysepticus
GCA_002576225.1	SAMN07597994	PRJNA400804	Bacillus cereus	60	40	34	31	28	24	5449410	5441791	5423961	5401801	5343276	5192120	43	596323	5444167	34.95	221861	173972	6	13	6.36	g__Bacillus (UID902)	99.18	0	GCA_002576225.1	bacillus cereus ATCC 14579 TYPE STRAIN (97.1101)	Bacillus cereus	d__Bacteria;p__Firmicutes;c__Bacilli;o__Bacillales;f__Bacillaceae_G;g__Bacillus_A;s__Bacillus_A bombysepticus
GCA_002576265.1	SAMN07597989	PRJNA400804	Bacillus cereus	89	67	58	53	41	33	5951304	5944268	5923875	5893079	5682953	5376553	69	774987	5945376	34.78	167398	93703	9	21	6.69	g__Bacillus (UID902)	99.23	0	GCA_002576265.1	bacillus cereus ATCC 14579 TYPE STRAIN (96.8747)	Bacillus cereus	d__Bacteria;p__Firmicutes;c__Bacilli;o__Bacillales;f__Bacillaceae_G;g__Bacillus_A;s__Bacillus_A bombysepticus
GCA_002576275.1	SAMN07597988	PRJNA400804	Bacillus cereus	535	129	95	82	53	35	5993491	5854680	5764542	5668087	5137651	4490855	169	352070	5880987	34.69	125582	58349	15	34	20.8	g__Bacillus (UID902)	98.35	0.33	GCA_002576275.1	bacillus cereus ATCC 14579 TYPE STRAIN (96.8585)	Bacillus cereus	d__Bacteria;p__Firmicutes;c__Bacilli;o__Bacillales;f__Bacillaceae_G;g__Bacillus_A;s__Bacillus_A bombysepticus
GCA_002576345.1	SAMN07597978	PRJNA400804	Bacillus cereus	88	59	48	40	32	26	5900611	5888723	5863038	5806853	5656422	5402836	66	788218	5893907	34.72	237983	129181	7	15	3.46	g__Bacillus (UID902)	99.23	0	GCA_002576345.1	bacillus cereus ATCC 14579 TYPE STRAIN (96.8913)	Bacillus cereus	d__Bacteria;p__Firmicutes;c__Bacilli;o__Bacillales;f__Bacillaceae_G;g__Bacillus_A;s__Bacillus_A bombysepticus
GCA_002576365.1	SAMN07597977	PRJNA400804	Bacillus cereus	83	61	50	41	32	24	5670553	5660705	5635616	5570195	5413290	5088796	67	719509	5665128	34.86	278411	106330	6	15	4.32	g__Bacillus (UID902)	99.23	0.69	GCA_002576365.1	bacillus cereus ATCC 14579 TYPE STRAIN (96.9679)	Bacillus cereus	d__Bacteria;p__Firmicutes;c__Bacilli;o__Bacillales;f__Bacillaceae_G;g__Bacillus_A;s__Bacillus_A bombysepticus
GCA_002576395.1	SAMN07597975	PRJNA400804	Bacillus cereus	374	164	128	110	65	32	5764293	5694806	5600250	5468330	4717892	3577010	178	316081	5705187	34.81	75724	30951	21	50	16	g__Bacillus (UID902)	99.23	0.62	GCA_002576395.1	bacillus cereus ATCC 14579 TYPE STRAIN (97.0891)	Bacillus cereus	d__Bacteria;p__Firmicutes;c__Bacilli;o__Bacillales;f__Bacillaceae_G;g__Bacillus_A;s__Bacillus_A bombysepticus
GCA_002576445.1	SAMN07597972	PRJNA400804	Bacillus cereus	126	99	79	66	46	39	5731139	5720078	5675750	5582312	5242290	4995227	105	525674	5724331	34.81	130606	69061	12	28	2.86	g__Bacillus (UID902)	98.87	0.08	GCA_002576445.1	bacillus cereus ATCC 14579 TYPE STRAIN (96.9925)	Bacillus cereus	d__Bacteria;p__Firmicutes;c__Bacilli;o__Bacillales;f__Bacillaceae_G;g__Bacillus_A;s__Bacillus_A bombysepticus
GCA_002576465.1	SAMN07597970	PRJNA400804	Bacillus cereus	75	54	45	43	36	31	5927765	5918545	5898892	5885004	5779090	5574480	59	676832	5922081	35.22	210605	136539	9	18	3.31	g__Bacillus (UID902)	99.18	0.17	GCA_002576465.1	bacillus cereus ATCC 14579 TYPE STRAIN (96.9413)	Bacillus cereus	d__Bacteria;p__Firmicutes;c__Bacilli;o__Bacillales;f__Bacillaceae_G;g__Bacillus_A;s__Bacillus_A bombysepticus
GCA_002576535.1	SAMN07597963	PRJNA400804	Bacillus cereus	81	62	50	47	40	30	5802820	5795514	5759365	5737389	5607791	5213543	66	748201	5798400	34.99	213633	120350	8	17	26.28	g__Bacillus (UID901)	99.34	0.83	GCA_002576535.1	bacillus wiedmannii FSL W8 0169 TYPE STRAIN (95.0511)	Bacillus wiedmannii	d__Bacteria;p__Firmicutes;c__Bacilli;o__Bacillales;f__Bacillaceae_G;g__Bacillus_A;s__
GCA_002576575.1	SAMN07598061	PRJNA400804	Bacillus cereus	184	145	104	90	67	34	6006078	5988468	5886149	5780470	5422615	4149199	157	434171	5997193	34.75	85851	46354	17	42	4.17	g__Bacillus (UID902)	99.18	1.12	GCA_002576575.1	bacillus cereus ATCC 14579 TYPE STRAIN (96.8175)	Bacillus cereus	d__Bacteria;p__Firmicutes;c__Bacilli;o__Bacillales;f__Bacillaceae_G;g__Bacillus_A;s__Bacillus_A bombysepticus
GCA_002576595.1	SAMN07598055	PRJNA400804	Bacillus cereus	130	93	81	67	45	30	5676727	5661729	5632490	5523661	5183065	4668469	101	659922	5667571	35.23	161473	66985	9	23	3.23	g__Bacillus (UID901)	99.34	1.47	GCA_002576595.1	bacillus nitratireducens 4049 TYPE STRAIN (95.5255)	Bacillus nitratireducens	d__Bacteria;p__Firmicutes;c__Bacilli;o__Bacillales;f__Bacillaceae_G;g__Bacillus_A;s__Bacillus_A nitratireducens
GCA_002576695.1	SAMN07598033	PRJNA400804	Bacillus cereus	96	74	61	53	41	30	5770844	5761980	5726774	5671671	5486161	5071196	78	675918	5765289	34.79	191956	96463	9	20	4.87	g__Bacillus (UID902)	99.23	0.51	GCA_002576695.1	bacillus cereus ATCC 14579 TYPE STRAIN (96.9359)	Bacillus cereus	d__Bacteria;p__Firmicutes;c__Bacilli;o__Bacillales;f__Bacillaceae_G;g__Bacillus_A;s__Bacillus_A bombysepticus
GCA_002576725.1	SAMN07598030	PRJNA400804	Bacillus cereus	57	41	36	34	26	24	6767387	6762098	6743445	6729583	6597000	6502968	42	1063800	6762800	34.33	385351	200382	6	12	2.77	g__Bacillus (UID902)	99.23	9.99	GCA_002576725.1	bacillus cereus ATCC 14579 TYPE STRAIN (96.6106)	Bacillus cereus	d__Bacteria;p__Firmicutes;c__Bacilli;o__Bacillales;f__Bacillaceae_G;g__Bacillus_A;s__Bacillus_A bombysepticus
GCA_002576745.1	SAMN07598028	PRJNA400804	Bacillus cereus	123	89	70	66	55	34	5670463	5654980	5603515	5577263	5397580	4601967	99	409714	5662351	35.01	116641	70060	14	28	2.84	g__Bacillus (UID901)	99.67	0.42	GCA_002576745.1	bacillus wiedmannii FSL W8 0169 TYPE STRAIN (95.1303)	Bacillus wiedmannii	d__Bacteria;p__Firmicutes;c__Bacilli;o__Bacillales;f__Bacillaceae_G;g__Bacillus_A;s__
GCA_002576795.1	SAMN07598019	PRJNA400804	Bacillus cereus	101	77	65	55	44	36	5277331	5268295	5239447	5169472	4991211	4687241	82	698234	5271496	35.22	123755	74560	12	25	5.24	g__Bacillus (UID901)	97.73	0.98	GCA_002576795.1	bacillus paramycoides NH24A2 TYPE STRAIN (97.8382)	Bacillus paramycoides	d__Bacteria;p__Firmicutes;c__Bacilli;o__Bacillales;f__Bacillaceae_G;g__Bacillus_A;s__Bacillus_A paramycoides
GCA_002576825.1	SAMN07598014	PRJNA400804	Bacillus cereus	481	320	179	133	75	30	5995191	5917604	5582816	5255305	4320257	2608830	381	198485	5962478	34.97	46471	21656	38	82	6.16	g__Bacillus (UID902)	99.23	0.26	GCA_002576825.1	bacillus cereus ATCC 14579 TYPE STRAIN (96.8145)	Bacillus cereus	d__Bacteria;p__Firmicutes;c__Bacilli;o__Bacillales;f__Bacillaceae_G;g__Bacillus_A;s__Bacillus_A bombysepticus
GCA_002576845.1	SAMN07598015	PRJNA400804	Bacillus cereus	201	81	65	58	45	33	5924664	5883011	5839684	5788451	5544714	5042394	94	710170	5892175	34.89	138889	92902	11	25	5.35	g__Bacillus (UID902)	99.23	0.55	GCA_002576845.1	bacillus cereus ATCC 14579 TYPE STRAIN (96.9822)	Bacillus cereus	d__Bacteria;p__Firmicutes;c__Bacilli;o__Bacillales;f__Bacillaceae_G;g__Bacillus_A;s__Bacillus_A bombysepticus
GCA_002576865.1	SAMN07598008	PRJNA400804	Bacillus cereus	115	79	64	56	38	27	5759881	5744888	5701729	5646471	5350804	4939265	87	579960	5750783	34.89	209499	97635	10	19	2.56	g__Bacillus (UID902)	99.23	0.62	GCA_002576865.1	bacillus cereus ATCC 14579 TYPE STRAIN (96.9874)	Bacillus cereus	d__Bacteria;p__Firmicutes;c__Bacilli;o__Bacillales;f__Bacillaceae_G;g__Bacillus_A;s__Bacillus_A bombysepticus
GCA_002576955.1	SAMN07597987	PRJNA400804	Bacillus cereus	93	64	57	51	40	30	6028976	6016769	5995720	5947183	5788050	5424327	72	649783	6022422	34.63	210479	99161	9	19	1.91	g__Bacillus (UID902)	99.18	0	GCA_002576955.1	bacillus cereus ATCC 14579 TYPE STRAIN (96.85)	Bacillus cereus	d__Bacteria;p__Firmicutes;c__Bacilli;o__Bacillales;f__Bacillaceae_G;g__Bacillus_A;s__Bacillus_A bombysepticus
GCA_002577085.1	SAMN07597962	PRJNA400804	Bacillus cereus	81	62	52	48	39	27	5935011	5926709	5899822	5868794	5712230	5211025	68	847842	5930880	34.88	201079	128305	9	17	3.59	g__Bacillus (UID902)	99.23	0.71	GCA_002577085.1	bacillus cereus ATCC 14579 TYPE STRAIN (96.971)	Bacillus cereus	d__Bacteria;p__Firmicutes;c__Bacilli;o__Bacillales;f__Bacillaceae_G;g__Bacillus_A;s__Bacillus_A bombysepticus
GCA_002577105.1	SAMN07597958	PRJNA400804	Bacillus cereus	158	118	82	64	38	28	5866889	5852333	5764245	5626691	5236247	4907069	126	495159	5857494	35.16	216510	79925	9	20	6.2	g__Bacillus (UID901)	98.35	0.83	GCA_002577105.1	bacillus nitratireducens 4049 TYPE STRAIN (98.2889)	Bacillus nitratireducens	d__Bacteria;p__Firmicutes;c__Bacilli;o__Bacillales;f__Bacillaceae_G;g__Bacillus_A;s__Bacillus_A nitratireducens
GCA_002577115.1	SAMN07597955	PRJNA400804	Bacillus cereus	56	35	30	27	20	19	5629254	5621962	5607620	5586457	5458062	5409854	38	797719	5624174	35.02	421942	232818	5	9	2.42	g__Bacillus (UID902)	99.23	0.32	GCA_002577115.1	bacillus cereus ATCC 14579 TYPE STRAIN (97.0322)	Bacillus cereus	d__Bacteria;p__Firmicutes;c__Bacilli;o__Bacillales;f__Bacillaceae_G;g__Bacillus_A;s__Bacillus_A bombysepticus
GCA_002577125.1	SAMN07597956	PRJNA400804	Bacillus cereus	110	85	66	61	47	36	5756595	5747192	5708079	5668916	5422283	5002675	90	407098	5750436	35.05	151520	64119	11	25	7.81	g__Bacillus (UID902)	99.23	0.59	GCA_002577125.1	bacillus albus N35-10-2 TYPE STRAIN (97.9057)	Bacillus albus	d__Bacteria;p__Firmicutes;c__Bacilli;o__Bacillales;f__Bacillaceae_G;g__Bacillus_A;s__Bacillus_A albus
GCA_002577165.1	SAMN07597954	PRJNA400804	Bacillus cereus	96	70	54	49	40	33	5724513	5714199	5674929	5633616	5470755	5202118	77	388699	5718787	35.2	196005	93304	11	21	6.89	g__Bacillus (UID901)	99.34	0.27	GCA_002577165.1	bacillus mobilis 0711P9-1 TYPE STRAIN (96.6624)	Bacillus mobilis	d__Bacteria;p__Firmicutes;c__Bacilli;o__Bacillales;f__Bacillaceae_G;g__Bacillus_A;s__Bacillus_A mobilis
GCA_002577175.1	SAMN07597952	PRJNA400804	Bacillus cereus	480	319	172	127	78	31	5968702	5892330	5527092	5203339	4430383	2668689	380	186976	5936261	34.97	46533	24110	38	79	6.64	g__Bacillus (UID902)	98.61	0.26	GCA_002577175.1	bacillus cereus ATCC 14579 TYPE STRAIN (96.8332)	Bacillus cereus	d__Bacteria;p__Firmicutes;c__Bacilli;o__Bacillales;f__Bacillaceae_G;g__Bacillus_A;s__Bacillus_A bombysepticus
GCA_002577205.1	SAMN07597950	PRJNA400804	Bacillus cereus	121	101	81	71	52	35	5897394	5890824	5842616	5767772	5445271	4837194	101	371467	5890824	34.73	142426	68914	13	29	3.94	g__Bacillus (UID902)	99.07	0.93	GCA_002577205.1	bacillus cereus ATCC 14579 TYPE STRAIN (96.9121)	Bacillus cereus	d__Bacteria;p__Firmicutes;c__Bacilli;o__Bacillales;f__Bacillaceae_G;g__Bacillus_A;s__Bacillus_A bombysepticus
GCA_002577245.1	SAMN07597949	PRJNA400804	Bacillus cereus	468	311	178	131	74	34	6118865	6044718	5736778	5413885	4459537	3020364	374	187005	6090868	34.95	49364	22261	35	79	4.51	g__Bacillus (UID902)	98.61	0.85	GCA_002577245.1	bacillus cereus ATCC 14579 TYPE STRAIN (96.6532)	Bacillus cereus	d__Bacteria;p__Firmicutes;c__Bacilli;o__Bacillales;f__Bacillaceae_G;g__Bacillus_A;s__Bacillus_A bombysepticus
GCA_002577285.1	SAMN07597947	PRJNA400804	Bacillus cereus	94	68	52	47	35	23	6084381	6073541	6029413	5993618	5782997	5326271	75	1092093	6078429	34.77	303923	111493	6	14	7.58	g__Bacillus (UID902)	99.07	0.14	GCA_002577285.1	bacillus cereus ATCC 14579 TYPE STRAIN (96.8794)	Bacillus cereus	d__Bacteria;p__Firmicutes;c__Bacilli;o__Bacillales;f__Bacillaceae_G;g__Bacillus_A;s__Bacillus_A bombysepticus
GCA_002577335.1	SAMN07597944	PRJNA400804	Bacillus cereus	86	63	53	44	36	28	5680413	5671854	5644974	5579041	5456153	5150966	67	671305	5674398	34.83	220012	129903	8	16	2.73	g__Bacillus (UID902)	99.23	0.85	GCA_002577335.1	bacillus cereus ATCC 14579 TYPE STRAIN (97.0133)	Bacillus cereus	d__Bacteria;p__Firmicutes;c__Bacilli;o__Bacillales;f__Bacillaceae_G;g__Bacillus_A;s__Bacillus_A bombysepticus
GCA_002577365.1	SAMN07597943	PRJNA400804	Bacillus cereus	235	191	137	106	69	40	5664261	5645274	5506809	5293544	4679254	3647700	202	334065	5653862	35.15	66652	36629	27	54	2.9	g__Bacillus (UID901)	97.58	0.77	GCA_002577365.1	bacillus mycoides DSM 2048 TYPE STRAIN (94.1725)	Unknown (Bacillus mycoides)*	d__Bacteria;p__Firmicutes;c__Bacilli;o__Bacillales;f__Bacillaceae_G;g__Bacillus_A;s__Bacillus_A mycoides_B
GCA_002577375.1	SAMN07597941	PRJNA400804	Bacillus cereus	133	97	77	70	56	34	5672761	5658763	5608882	5562972	5318823	4531866	103	454694	5663216	35	115164	59484	14	29	5.58	g__Bacillus (UID901)	99.67	0.42	GCA_002577375.1	bacillus wiedmannii FSL W8 0169 TYPE STRAIN (95.1209)	Bacillus wiedmannii	d__Bacteria;p__Firmicutes;c__Bacilli;o__Bacillales;f__Bacillaceae_G;g__Bacillus_A;s__
GCA_002577405.1	SAMN07597937	PRJNA400804	Bacillus cereus	55	43	35	31	27	21	5012122	5008220	4986345	4956470	4883172	4645688	44	668563	5008775	35.37	222409	167389	6	12	8.98	g__Bacillus (UID901)	97.3	0.38	GCA_002577405.1	bacillus luti TD41 TYPE STRAIN (92.1235)	Unknown (Bacillus luti)*	d__Bacteria;p__Firmicutes;c__Bacilli;o__Bacillales;f__Bacillaceae_G;g__Bacillus_A;s__Bacillus_A cereus_AU
GCA_002577415.1	SAMN07597938	PRJNA400804	Bacillus cereus	80	61	49	46	35	25	5986372	5978390	5948015	5927692	5731828	5373283	64	735084	5980867	34.94	216407	151969	9	17	4.25	g__Bacillus (UID902)	99.07	0.75	GCA_002577415.1	bacillus cereus ATCC 14579 TYPE STRAIN (96.8357)	Bacillus cereus	d__Bacteria;p__Firmicutes;c__Bacilli;o__Bacillales;f__Bacillaceae_G;g__Bacillus_A;s__Bacillus_A thuringiensis
GCA_002577455.1	SAMN07597935	PRJNA400804	Bacillus cereus	95	46	39	35	29	22	5996796	5979467	5958025	5929050	5828612	5563946	53	1123987	5983870	34.67	359652	184222	5	12	9.04	g__Bacillus (UID902)	99.18	0.06	GCA_002577455.1	bacillus cereus ATCC 14579 TYPE STRAIN (96.9144)	Bacillus cereus	d__Bacteria;p__Firmicutes;c__Bacilli;o__Bacillales;f__Bacillaceae_G;g__Bacillus_A;s__Bacillus_A bombysepticus
GCA_002577465.1	SAMN07597934	PRJNA400804	Bacillus cereus	187	142	115	100	72	42	5975936	5957210	5894345	5776740	5325704	4201614	155	254062	5965890	34.76	77081	46153	23	48	7.58	g__Bacillus (UID902)	99.18	0.72	GCA_002577465.1	bacillus cereus ATCC 14579 TYPE STRAIN (96.8292)	Bacillus cereus	d__Bacteria;p__Firmicutes;c__Bacilli;o__Bacillales;f__Bacillaceae_G;g__Bacillus_A;s__Bacillus_A bombysepticus
GCA_002577545.1	SAMN07597929	PRJNA400804	Bacillus cereus	384	278	166	119	68	39	5819333	5773771	5496353	5145261	4286036	3250453	311	290229	5796499	35.24	57317	23999	33	71	18.42	g__Bacillus (UID901)	99.01	1.02	GCA_002577545.1	bacillus mobilis 0711P9-1 TYPE STRAIN (95.5641)	Bacillus mobilis	d__Bacteria;p__Firmicutes;c__Bacilli;o__Bacillales;f__Bacillaceae_G;g__Bacillus_A;s__
GCA_002577665.1	SAMN07597920	PRJNA400804	Bacillus cereus	127	98	81	75	59	38	5764115	5753845	5718679	5672026	5393014	4590729	103	402821	5757552	34.98	96583	58229	14	33	2.61	g__Bacillus (UID901)	99.34	0.42	GCA_002577665.1	bacillus wiedmannii FSL W8 0169 TYPE STRAIN (95.0119)	Bacillus wiedmannii	d__Bacteria;p__Firmicutes;c__Bacilli;o__Bacillales;f__Bacillaceae_G;g__Bacillus_A;s__
GCA_002577705.1	SAMN07597919	PRJNA400804	Bacillus cereus	134	88	64	54	37	28	5713878	5694140	5632420	5561385	5272524	4922320	99	677604	5702353	34.89	193565	83268	8	20	5.59	g__Bacillus (UID902)	99.23	0.62	GCA_002577705.1	bacillus cereus ATCC 14579 TYPE STRAIN (97.03)	Bacillus cereus	d__Bacteria;p__Firmicutes;c__Bacilli;o__Bacillales;f__Bacillaceae_G;g__Bacillus_A;s__Bacillus_A bombysepticus
GCA_002577745.1	SAMN07597918	PRJNA400804	Bacillus cereus	114	72	59	56	44	32	5486552	5469393	5432933	5410604	5199967	4703244	82	715020	5476384	35.21	151745	93618	12	24	3.36	g__Bacillus (UID901)	97.36	0.25	GCA_002577745.1	bacillus luti TD41 TYPE STRAIN (93.7514)	Unknown (Bacillus luti)*	d__Bacteria;p__Firmicutes;c__Bacilli;o__Bacillales;f__Bacillaceae_G;g__Bacillus_A;s__Bacillus_A sp002584985
GCA_002577755.1	SAMN07597917	PRJNA400804	Bacillus cereus	125	97	82	72	51	36	6064591	6051268	6013752	5947463	5581353	5043539	107	362369	6058439	34.88	168889	70333	14	28	2.33	g__Bacillus (UID901)	99.34	0.64	GCA_002577755.1	bacillus cereus ATCC 14579 TYPE STRAIN (94.0648)	Unknown (Bacillus thuringiensis)*	d__Bacteria;p__Firmicutes;c__Bacilli;o__Bacillales;f__Bacillaceae_G;g__Bacillus_A;s__Bacillus_A cereus_AQ
GCA_002577895.1	SAMN07597914	PRJNA400804	Bacillus cereus	102	74	64	58	43	33	5887253	5877699	5852420	5807899	5546771	5171245	78	615132	5880344	34.74	183987	94288	11	22	4.52	g__Bacillus (UID902)	99.18	0	GCA_002577895.1	bacillus cereus ATCC 14579 TYPE STRAIN (96.9249)	Bacillus cereus	d__Bacteria;p__Firmicutes;c__Bacilli;o__Bacillales;f__Bacillaceae_G;g__Bacillus_A;s__Bacillus_A bombysepticus
GCA_002577915.1	SAMN07597913	PRJNA400804	Bacillus cereus	89	55	49	45	35	22	5612052	5598138	5586333	5559464	5418235	4928601	64	640964	5604300	35.26	298651	118910	6	14	3.48	g__Bacillus (UID901)	99.01	0.84	GCA_002577915.1	bacillus nitratireducens 4049 TYPE STRAIN (97.4162)	Bacillus nitratireducens	d__Bacteria;p__Firmicutes;c__Bacilli;o__Bacillales;f__Bacillaceae_G;g__Bacillus_A;s__Bacillus_A nitratireducens
GCA_002578045.1	SAMN07597906	PRJNA400804	Bacillus cereus	232	166	123	106	56	28	4332847	4303624	4201744	4072746	3195360	2183325	186	143156	4318586	35.25	50914	24517	28	58	14.68	g__Bacillus (UID902)	85.08	0.86	GCA_002578045.1	bacillus toyonensis BCT 7112 TYPE STRAIN (90.1431)	Unknown (Bacillus toyonensis)*	d__Bacteria;p__Firmicutes;c__Bacilli;o__Bacillales;f__Bacillaceae_G;g__Bacillus_A;s__Bacillus_A cereus_AK
GCA_002578195.1	SAMN07597909	PRJNA400804	Bacillus cereus	484	315	188	142	74	27	6007756	5936280	5623731	5302269	4187139	2469586	360	287500	5969258	34.96	43610	20548	39	87	7.2	g__Bacillus (UID902)	99.23	0.49	GCA_002578195.1	bacillus cereus ATCC 14579 TYPE STRAIN (96.7918)	Bacillus cereus	d__Bacteria;p__Firmicutes;c__Bacilli;o__Bacillales;f__Bacillaceae_G;g__Bacillus_A;s__Bacillus_A bombysepticus
GCA_002578255.1	SAMN07597905	PRJNA400804	Bacillus cereus	216	150	98	74	46	33	6018765	5991965	5862303	5680041	5244555	4806275	166	423271	6003479	35.05	142739	66090	12	28	10.24	g__Bacillus (UID901)	98.02	0.17	GCA_002578255.1	bacillus nitratireducens 4049 TYPE STRAIN (98.371)	Bacillus nitratireducens	d__Bacteria;p__Firmicutes;c__Bacilli;o__Bacillales;f__Bacillaceae_G;g__Bacillus_A;s__Bacillus_A nitratireducens
GCA_002578325.1	SAMN07597899	PRJNA400804	Bacillus cereus	123	88	66	57	41	28	6019010	6003566	5940330	5878721	5611712	5152919	99	679786	6011103	34.81	198106	93666	9	19	5.24	g__Bacillus (UID902)	99.18	0.51	GCA_002578325.1	bacillus cereus ATCC 14579 TYPE STRAIN (96.8798)	Bacillus cereus	d__Bacteria;p__Firmicutes;c__Bacilli;o__Bacillales;f__Bacillaceae_G;g__Bacillus_A;s__Bacillus_A bombysepticus
GCA_002578335.1	SAMN07597894	PRJNA400804	Bacillus cereus	98	75	65	57	41	29	5925264	5916774	5894130	5833845	5565462	5101168	79	676269	5919405	34.74	173249	87523	9	20	5.64	g__Bacillus (UID902)	99.23	0.51	GCA_002578335.1	bacillus cereus ATCC 14579 TYPE STRAIN (96.9173)	Bacillus cereus	d__Bacteria;p__Firmicutes;c__Bacilli;o__Bacillales;f__Bacillaceae_G;g__Bacillus_A;s__Bacillus_A bombysepticus
GCA_002578405.1	SAMN07597893	PRJNA400804	Bacillus cereus	93	67	55	45	32	22	5683096	5672254	5641331	5570863	5343681	4901168	74	677685	5677307	34.85	239471	134210	7	14	4.07	g__Bacillus (UID902)	99.23	0.39	GCA_002578405.1	bacillus cereus ATCC 14579 TYPE STRAIN (97.0302)	Bacillus cereus	d__Bacteria;p__Firmicutes;c__Bacilli;o__Bacillales;f__Bacillaceae_G;g__Bacillus_A;s__Bacillus_A bombysepticus
GCA_002578425.1	SAMN07597910	PRJNA400804	Bacillus cereus	109	76	62	58	48	35	5789032	5774916	5736928	5705498	5531920	5008572	88	339554	5783114	35.18	170779	77742	12	25	4.62	g__Bacillus (UID901)	99.34	0.47	GCA_002578425.1	bacillus mobilis 0711P9-1 TYPE STRAIN (96.6338)	Bacillus mobilis	d__Bacteria;p__Firmicutes;c__Bacilli;o__Bacillales;f__Bacillaceae_G;g__Bacillus_A;s__Bacillus_A mobilis
GCA_002578475.1	SAMN07597907	PRJNA400804	Bacillus cereus	144	103	76	60	40	29	5811544	5794901	5724733	5608442	5289668	4882936	110	720145	5800242	35.18	172915	81227	10	22	3.26	g__Bacillus (UID901)	98.18	0.17	GCA_002578475.1	bacillus nitratireducens 4049 TYPE STRAIN (98.4748)	Bacillus nitratireducens	d__Bacteria;p__Firmicutes;c__Bacilli;o__Bacillales;f__Bacillaceae_G;g__Bacillus_A;s__Bacillus_A nitratireducens
GCA_002578485.1	SAMN07597897	PRJNA400804	Bacillus cereus	113	93	73	71	55	41	5759881	5750559	5701851	5684693	5422946	4847405	101	667615	5756477	35.03	112214	66186	15	32	6.06	g__Bacillus (UID901)	99.34	0.5	GCA_002578485.1	bacillus wiedmannii FSL W8 0169 TYPE STRAIN (95.1202)	Bacillus wiedmannii	d__Bacteria;p__Firmicutes;c__Bacilli;o__Bacillales;f__Bacillaceae_G;g__Bacillus_A;s__
GCA_002578545.1	SAMN07597908	PRJNA400804	Bacillus cereus	124	84	69	64	47	35	6140580	6123710	6087516	6052010	5751297	5309857	96	566221	6130916	34.69	144835	87504	11	24	5.17	g__Bacillus (UID902)	98.87	0.31	GCA_002578545.1	bacillus cereus ATCC 14579 TYPE STRAIN (96.9111)	Bacillus cereus	d__Bacteria;p__Firmicutes;c__Bacilli;o__Bacillales;f__Bacillaceae_G;g__Bacillus_A;s__Bacillus_A bombysepticus
GCA_002578565.1	SAMN07597903	PRJNA400804	Bacillus cereus	114	81	66	57	46	32	5825733	5809610	5775398	5713341	5532218	4990509	93	717993	5818916	34.8	172176	73557	10	22	4.71	g__Bacillus (UID902)	98.82	0.36	GCA_002578565.1	bacillus cereus ATCC 14579 TYPE STRAIN (96.8697)	Bacillus cereus	d__Bacteria;p__Firmicutes;c__Bacilli;o__Bacillales;f__Bacillaceae_G;g__Bacillus_A;s__Bacillus_A bombysepticus
GCA_002578635.1	SAMN07597898	PRJNA400804	Bacillus cereus	481	323	174	127	81	32	6078305	6002588	5635024	5297091	4556499	2734040	386	198515	6046450	34.96	46533	25387	39	81	5.24	g__Bacillus (UID902)	99.23	0.57	GCA_002578635.1	bacillus cereus ATCC 14579 TYPE STRAIN (96.8431)	Bacillus cereus	d__Bacteria;p__Firmicutes;c__Bacilli;o__Bacillales;f__Bacillaceae_G;g__Bacillus_A;s__Bacillus_A bombysepticus
GCA_002579585.1	SAMN07598167	PRJNA400804	Bacillus cereus	179	142	111	97	67	40	6433760	6417835	6338721	6239767	5739287	4753004	154	319951	6425417	34.63	98509	48400	20	42	6.66	g__Bacillus (UID901)	99.34	0	GCA_002579585.1	bacillus thuringiensis serovar berliner ATCC 10792 TYPE STRAIN (96.6635)	Bacillus thuringiensis	d__Bacteria;p__Firmicutes;c__Bacilli;o__Bacillales;f__Bacillaceae_G;g__Bacillus_A;s__Bacillus_A thuringiensis
GCA_002582385.1	SAMN07597892	PRJNA400804	Bacillus cereus	148	107	81	63	40	30	6191090	6176587	6107831	5984652	5593051	5234375	114	585615	6181296	34.62	199220	92726	11	22	5.27	g__Bacillus (UID902)	99.18	0	GCA_002582385.1	bacillus cereus ATCC 14579 TYPE STRAIN (96.8155)	Bacillus cereus	d__Bacteria;p__Firmicutes;c__Bacilli;o__Bacillales;f__Bacillaceae_G;g__Bacillus_A;s__
GCA_002582395.1	SAMN07597890	PRJNA400804	Bacillus cereus	89	68	52	48	38	30	6062338	6055089	6013905	5983075	5818944	5515148	72	485069	6057656	34.84	207289	126543	10	19	3.71	g__Bacillus (UID902)	99.23	1.02	GCA_002582395.1	bacillus cereus ATCC 14579 TYPE STRAIN (96.8753)	Bacillus cereus	d__Bacteria;p__Firmicutes;c__Bacilli;o__Bacillales;f__Bacillaceae_G;g__Bacillus_A;s__Bacillus_A thuringiensis
GCA_002582445.1	SAMN07597888	PRJNA400804	Bacillus cereus	113	82	58	53	46	33	6010834	5998623	5943176	5901958	5770797	5269417	89	542041	6003445	34.97	179572	82048	10	22	3.66	g__Bacillus (UID901)	99.34	0.21	GCA_002582445.1	bacillus tropicus N24 TYPE STRAIN (94.6355)	Unknown (Bacillus tropicus)*	d__Bacteria;p__Firmicutes;c__Bacilli;o__Bacillales;f__Bacillaceae_G;g__Bacillus_A;s__Bacillus_A thuringiensis_N
GCA_002582595.1	SAMN07597880	PRJNA400804	Bacillus cereus	242	173	118	87	55	31	5998024	5966225	5834632	5601001	5073025	4211836	201	465912	5984650	35.13	92878	40527	14	38	9.44	g__Bacillus (UID901)	98.95	1.91	GCA_002582595.1	bacillus proteolyticus TD42 TYPE STRAIN (98.9714)	Bacillus proteolyticus	d__Bacteria;p__Firmicutes;c__Bacilli;o__Bacillales;f__Bacillaceae_G;g__Bacillus_A;s__Bacillus_A proteolyticus
GCA_002582665.1	SAMN07597878	PRJNA400804	Bacillus cereus	171	117	96	73	49	32	5940822	5917050	5865910	5694133	5300555	4678925	135	550821	5929905	34.69	149077	58593	13	29	2.6	g__Bacillus (UID902)	99.18	0.66	GCA_002582665.1	bacillus cereus ATCC 14579 TYPE STRAIN (96.8939)	Bacillus cereus	d__Bacteria;p__Firmicutes;c__Bacilli;o__Bacillales;f__Bacillaceae_G;g__Bacillus_A;s__Bacillus_A bombysepticus
GCA_002582745.1	SAMN07597862	PRJNA400804	Bacillus cereus	160	111	87	57	37	23	6022597	6001993	5936997	5713407	5408580	4941936	123	592068	6010827	35.07	242210	97674	9	18	6.65	g__Bacillus (UID901)	97.69	0.34	GCA_002582745.1	bacillus nitratireducens 4049 TYPE STRAIN (98.3161)	Bacillus nitratireducens	d__Bacteria;p__Firmicutes;c__Bacilli;o__Bacillales;f__Bacillaceae_G;g__Bacillus_A;s__Bacillus_A nitratireducens
GCA_002582825.1	SAMN07597856	PRJNA400804	Bacillus cereus	41	27	22	20	17	16	5226158	5220853	5205974	5189539	5149008	5100744	28	1092762	5221500	35.27	607493	318642	4	7	3.06	g__Bacillus (UID901)	99.34	0	GCA_002582825.1	bacillus wiedmannii FSL W8 0169 TYPE STRAIN (95.9581)	Bacillus wiedmannii	d__Bacteria;p__Firmicutes;c__Bacilli;o__Bacillales;f__Bacillaceae_G;g__Bacillus_A;s__Bacillus_A wiedmannii
GCA_002582935.1	SAMN07597854	PRJNA400804	Bacillus cereus	95	72	56	49	37	25	5759971	5753530	5714276	5668713	5476322	5034971	72	785325	5753530	34.79	234338	98680	7	16	6.54	g__Bacillus (UID902)	99.23	0.31	GCA_002582935.1	bacillus cereus ATCC 14579 TYPE STRAIN (97.005)	Bacillus cereus	d__Bacteria;p__Firmicutes;c__Bacilli;o__Bacillales;f__Bacillaceae_G;g__Bacillus_A;s__Bacillus_A bombysepticus
GCA_002582955.1	SAMN07597841	PRJNA400804	Bacillus cereus	141	104	69	55	36	26	5859854	5844797	5748118	5642391	5323002	4980352	114	860692	5851427	35.13	201184	104820	9	18	6.34	g__Bacillus (UID901)	98.35	0.67	GCA_002582955.1	bacillus nitratireducens 4049 TYPE STRAIN (98.4814)	Bacillus nitratireducens	d__Bacteria;p__Firmicutes;c__Bacilli;o__Bacillales;f__Bacillaceae_G;g__Bacillus_A;s__Bacillus_A nitratireducens
GCA_002582965.1	SAMN07597842	PRJNA400804	Bacillus cereus	137	93	74	65	50	26	5686510	5668551	5622175	5549725	5304076	4410132	106	651628	5677567	34.88	161342	58353	10	24	3.33	g__Bacillus (UID902)	98.87	0.58	GCA_002582965.1	bacillus cereus ATCC 14579 TYPE STRAIN (96.9519)	Bacillus cereus	d__Bacteria;p__Firmicutes;c__Bacilli;o__Bacillales;f__Bacillaceae_G;g__Bacillus_A;s__Bacillus_A bombysepticus
GCA_002583125.1	SAMN07597823	PRJNA400804	Bacillus cereus	163	120	91	82	58	35	5835162	5817269	5732029	5664956	5251021	4346056	133	453514	5826421	34.77	116385	48624	16	36	3.64	g__Bacillus (UID902)	99.18	0.93	GCA_002583125.1	bacillus cereus ATCC 14579 TYPE STRAIN (96.9059)	Bacillus cereus	d__Bacteria;p__Firmicutes;c__Bacilli;o__Bacillales;f__Bacillaceae_G;g__Bacillus_A;s__Bacillus_A bombysepticus
GCA_002583275.1	SAMN07597814	PRJNA400804	Bacillus cereus	169	127	84	63	40	30	5844242	5827576	5724776	5563480	5206719	4834908	136	397148	5833815	35.11	167677	81071	12	23	3.26	g__Bacillus (UID901)	98.35	0.67	GCA_002583275.1	bacillus nitratireducens 4049 TYPE STRAIN (98.4829)	Bacillus nitratireducens	d__Bacteria;p__Firmicutes;c__Bacilli;o__Bacillales;f__Bacillaceae_G;g__Bacillus_A;s__Bacillus_A nitratireducens
GCA_002583305.1	SAMN07597798	PRJNA400804	Bacillus cereus	54	41	30	24	22	19	5294703	5290711	5266269	5224334	5193979	5080807	42	969390	5291277	35.06	436551	184208	4	9	3.78	g__Bacillus (UID902)	99.23	0.06	GCA_002583305.1	bacillus cereus ATCC 14579 TYPE STRAIN (98.1444)	Bacillus cereus	d__Bacteria;p__Firmicutes;c__Bacilli;o__Bacillales;f__Bacillaceae_G;g__Bacillus_A;s__Bacillus_A cereus
GCA_002583515.1	SAMN07597792	PRJNA400804	Bacillus cereus	103	84	66	63	45	33	4781546	4775212	4738143	4718933	4388314	3916622	86	287146	4776419	36.01	123689	59549	14	27	3.1	o__Bacillales (UID828)	99.43	0.57	GCA_002583515.1	bacillus pseudomycoides DSM 12442 TYPE STRAIN (88.352)	Unknown (Bacillus pseudomycoides)*	d__Bacteria;p__Firmicutes;c__Bacilli;o__Bacillales;f__Bacillaceae_G;g__Bacillus_A;s__Bacillus_A cereus_S
GCA_002583535.1	SAMN07597791	PRJNA400804	Bacillus cereus	118	86	70	57	43	32	6184419	6172036	6138514	6039440	5807634	5391401	94	583626	6177072	34.73	199839	85806	10	22	6.07	g__Bacillus (UID902)	99.23	0.35	GCA_002583535.1	bacillus cereus ATCC 14579 TYPE STRAIN (96.9072)	Bacillus cereus	d__Bacteria;p__Firmicutes;c__Bacilli;o__Bacillales;f__Bacillaceae_G;g__Bacillus_A;s__
GCA_002583705.1	SAMN07597782	PRJNA400804	Bacillus cereus	150	118	96	79	48	31	5963612	5947949	5883646	5761180	5244906	4605465	132	486608	5957884	34.79	152068	54944	12	29	6.51	g__Bacillus (UID902)	99.18	0.51	GCA_002583705.1	bacillus cereus ATCC 14579 TYPE STRAIN (96.9217)	Bacillus cereus	d__Bacteria;p__Firmicutes;c__Bacilli;o__Bacillales;f__Bacillaceae_G;g__Bacillus_A;s__Bacillus_A bombysepticus
GCA_002583755.1	SAMN07597781	PRJNA400804	Bacillus cereus	58	40	35	34	31	24	5206005	5199836	5185501	5178172	5125480	4854021	41	602205	5200612	35.35	248879	144025	6	13	4.42	g__Bacillus (UID901)	99.28	0.99	GCA_002583755.1	bacillus luti TD41 TYPE STRAIN (96.5778)	Bacillus luti	d__Bacteria;p__Firmicutes;c__Bacilli;o__Bacillales;f__Bacillaceae_G;g__Bacillus_A;s__Bacillus_A luti
GCA_002584035.1	SAMN07597874	PRJNA400804	Bacillus cereus	340	266	187	152	71	33	5924057	5889346	5675084	5425615	4159815	2784984	296	179162	5910642	34.68	46693	20820	37	83	6.38	g__Bacillus (UID902)	99.1	0.94	GCA_002584035.1	bacillus cereus ATCC 14579 TYPE STRAIN (96.9124)	Bacillus cereus	d__Bacteria;p__Firmicutes;c__Bacilli;o__Bacillales;f__Bacillaceae_G;g__Bacillus_A;s__Bacillus_A bombysepticus
GCA_002584065.1	SAMN07597872	PRJNA400804	Bacillus cereus	367	274	176	128	70	33	5744114	5701127	5462664	5100254	4132398	2793164	309	290246	5726144	35.28	48256	21916	35	78	9.24	g__Bacillus (UID901)	98.68	1.02	GCA_002584065.1	bacillus mobilis 0711P9-1 TYPE STRAIN (95.566)	Bacillus mobilis	d__Bacteria;p__Firmicutes;c__Bacilli;o__Bacillales;f__Bacillaceae_G;g__Bacillus_A;s__Bacillus_A mobilis
GCA_002584075.1	SAMN07597863	PRJNA400804	Bacillus cereus	95	66	52	46	38	28	5860623	5847937	5813827	5771455	5617087	5239403	76	433358	5855518	34.99	254538	109787	9	18	6.44	g__Bacillus (UID901)	99.34	0.35	GCA_002584075.1	bacillus tropicus N24 TYPE STRAIN (94.7135)	Unknown (Bacillus tropicus)*	d__Bacteria;p__Firmicutes;c__Bacilli;o__Bacillales;f__Bacillaceae_G;g__Bacillus_A;s__Bacillus_A thuringiensis_N
GCA_002584305.1	SAMN07597857	PRJNA400804	Bacillus cereus	56	43	34	31	26	19	5627186	5622225	5599457	5579869	5501624	5236200	47	713865	5624664	34.88	330095	183650	6	11	4.04	g__Bacillus (UID902)	99.18	0	GCA_002584305.1	bacillus cereus ATCC 14579 TYPE STRAIN (96.97)	Bacillus cereus	d__Bacteria;p__Firmicutes;c__Bacilli;o__Bacillales;f__Bacillaceae_G;g__Bacillus_A;s__Bacillus_A bombysepticus
GCA_002584345.1	SAMN07597838	PRJNA400804	Bacillus cereus	75	49	36	35	29	20	5604577	5594156	5557991	5550589	5462272	5131628	55	714845	5599013	34.89	517083	172719	5	10	6.79	g__Bacillus (UID902)	99.18	0	GCA_002584345.1	bacillus cereus ATCC 14579 TYPE STRAIN (97.0376)	Bacillus cereus	d__Bacteria;p__Firmicutes;c__Bacilli;o__Bacillales;f__Bacillaceae_G;g__Bacillus_A;s__Bacillus_A bombysepticus
GCA_002584465.1	SAMN07597836	PRJNA400804	Bacillus cereus	84	60	46	42	33	25	5238489	5228383	5196411	5169886	5024736	4709437	65	605959	5232331	35.03	218318	142939	8	16	3.29	g__Bacillus (UID902)	99.23	0.26	GCA_002584465.1	bacillus cereus ATCC 14579 TYPE STRAIN (98.1383)	Bacillus cereus	d__Bacteria;p__Firmicutes;c__Bacilli;o__Bacillales;f__Bacillaceae_G;g__Bacillus_A;s__Bacillus_A bombysepticus
GCA_002584535.1	SAMN07597821	PRJNA400804	Bacillus cereus	182	134	100	80	49	30	5232193	5207993	5121486	4975551	4497940	3770920	158	588148	5224455	35.38	94787	47526	15	34	3.01	o__Bacillales (UID828)	99.43	0.1	GCA_002584535.1	bacillus pseudomycoides DSM 12442 TYPE STRAIN (90.0355)	Unknown (Bacillus pseudomycoides)*	d__Bacteria;p__Firmicutes;c__Bacilli;o__Bacillales;f__Bacillaceae_G;g__Bacillus_A;s__Bacillus_A cereus_AW
GCA_002584675.1	SAMN07597813	PRJNA400804	Bacillus cereus	188	137	106	92	63	35	5978379	5956103	5875638	5771579	5304200	4272278	153	346777	5967604	34.68	87502	46153	17	40	4.46	g__Bacillus (UID902)	99.18	0.62	GCA_002584675.1	bacillus cereus ATCC 14579 TYPE STRAIN (96.8663)	Bacillus cereus	d__Bacteria;p__Firmicutes;c__Bacilli;o__Bacillales;f__Bacillaceae_G;g__Bacillus_A;s__Bacillus_A bombysepticus
GCA_002584695.1	SAMN07597812	PRJNA400804	Bacillus cereus	86	67	59	56	43	34	5721985	5713543	5689712	5666808	5447685	5087957	75	477775	5719150	35.26	147426	80210	10	23	4.98	g__Bacillus (UID901)	99.34	0.45	GCA_002584695.1	bacillus mobilis 0711P9-1 TYPE STRAIN (96.8097)	Bacillus mobilis	d__Bacteria;p__Firmicutes;c__Bacilli;o__Bacillales;f__Bacillaceae_G;g__Bacillus_A;s__Bacillus_A mobilis
GCA_002584765.1	SAMN07597807	PRJNA400804	Bacillus cereus	63	44	39	35	30	27	5740159	5733711	5718369	5691670	5613703	5492236	46	1023685	5735038	34.82	253442	133383	6	14	5.46	g__Bacillus (UID902)	99.23	0.31	GCA_002584765.1	bacillus cereus ATCC 14579 TYPE STRAIN (96.9721)	Bacillus cereus	d__Bacteria;p__Firmicutes;c__Bacilli;o__Bacillales;f__Bacillaceae_G;g__Bacillus_A;s__Bacillus_A bombysepticus
GCA_002584775.1	SAMN07597802	PRJNA400804	Bacillus cereus	94	73	61	53	43	30	5806331	5796827	5770467	5713959	5555855	5047460	79	620714	5801630	34.82	192573	88718	10	20	3.26	g__Bacillus (UID902)	99.23	0.08	GCA_002584775.1	bacillus cereus ATCC 14579 TYPE STRAIN (96.9123)	Bacillus cereus	d__Bacteria;p__Firmicutes;c__Bacilli;o__Bacillales;f__Bacillaceae_G;g__Bacillus_A;s__Bacillus_A bombysepticus
GCA_002584845.1	SAMN07597799	PRJNA400804	Bacillus cereus	132	86	71	64	46	34	6088187	6068745	6031492	5986574	5654351	5212005	100	684996	6078342	34.68	135535	74980	10	24	3.13	g__Bacillus (UID902)	99.23	0.35	GCA_002584845.1	bacillus cereus ATCC 14579 TYPE STRAIN (96.8936)	Bacillus cereus	d__Bacteria;p__Firmicutes;c__Bacilli;o__Bacillales;f__Bacillaceae_G;g__Bacillus_A;s__Bacillus_A bombysepticus
GCA_002585005.1	SAMN07597778	PRJNA400804	Bacillus cereus	86	61	53	47	37	31	5720336	5709304	5687651	5645735	5487202	5239966	70	570822	5715537	34.9	191847	101379	9	19	2.22	g__Bacillus (UID902)	99.18	0	GCA_002585005.1	bacillus cereus ATCC 14579 TYPE STRAIN (96.9421)	Bacillus cereus	d__Bacteria;p__Firmicutes;c__Bacilli;o__Bacillales;f__Bacillaceae_G;g__Bacillus_A;s__Bacillus_A bombysepticus
GCA_002585165.1	SAMN07597891	PRJNA400804	Bacillus cereus	298	222	151	118	66	36	6011995	5979943	5787562	5548760	4702271	3570006	243	275044	5994942	34.72	67444	32347	26	59	12.24	g__Bacillus (UID902)	99.18	1.04	GCA_002585165.1	bacillus cereus ATCC 14579 TYPE STRAIN (96.8362)	Bacillus cereus	d__Bacteria;p__Firmicutes;c__Bacilli;o__Bacillales;f__Bacillaceae_G;g__Bacillus_A;s__Bacillus_A bombysepticus
GCA_002585385.1	SAMN07597871	PRJNA400804	Bacillus cereus	365	50	37	34	27	24	5983744	5873459	5848540	5826596	5706717	5579769	87	676847	5898470	34.84	289253	190328	6	12	2.29	g__Bacillus (UID902)	99.23	0.39	GCA_002585385.1	bacillus cereus ATCC 14579 TYPE STRAIN (96.9128)	Bacillus cereus	d__Bacteria;p__Firmicutes;c__Bacilli;o__Bacillales;f__Bacillaceae_G;g__Bacillus_A;s__Bacillus_A bombysepticus
GCA_002585495.1	SAMN07597869	PRJNA400804	Bacillus cereus	122	89	71	59	47	33	5899544	5886454	5847474	5759957	5555077	5046311	97	407162	5892010	35	148982	91400	12	24	4.29	g__Bacillus (UID901)	99.34	0.71	GCA_002585495.1	bacillus wiedmannii FSL W8 0169 TYPE STRAIN (95.0697)	Bacillus wiedmannii	d__Bacteria;p__Firmicutes;c__Bacilli;o__Bacillales;f__Bacillaceae_G;g__Bacillus_A;s__
GCA_002585595.1	SAMN07597866	PRJNA400804	Bacillus cereus	86	64	55	48	34	29	6030816	6022455	5999778	5955645	5718548	5519842	68	578360	6025278	34.61	215261	121523	9	18	4.03	g__Bacillus (UID902)	99.38	1.74	GCA_002585595.1	bacillus cereus ATCC 14579 TYPE STRAIN (96.8737)	Bacillus cereus	d__Bacteria;p__Firmicutes;c__Bacilli;o__Bacillales;f__Bacillaceae_G;g__Bacillus_A;s__Bacillus_A bombysepticus
GCA_002585665.1	SAMN07597843	PRJNA400804	Bacillus cereus	139	97	77	67	47	36	6081928	6064236	6019159	5952594	5618594	5223751	112	558332	6073823	34.68	143514	74796	12	26	2.91	g__Bacillus (UID902)	99.23	0.35	GCA_002585665.1	bacillus cereus ATCC 14579 TYPE STRAIN (96.8443)	Bacillus cereus	d__Bacteria;p__Firmicutes;c__Bacilli;o__Bacillales;f__Bacillaceae_G;g__Bacillus_A;s__Bacillus_A bombysepticus
GCA_002585695.1	SAMN07597849	PRJNA400804	Bacillus cereus	108	70	58	52	44	30	5270486	5254404	5226477	5181568	5033840	4482334	79	617852	5260543	35.02	164564	78411	10	22	2.28	g__Bacillus (UID902)	99.23	0.2	GCA_002585695.1	bacillus cereus ATCC 14579 TYPE STRAIN (97.1165)	Bacillus cereus	d__Bacteria;p__Firmicutes;c__Bacilli;o__Bacillales;f__Bacillaceae_G;g__Bacillus_A;s__Bacillus_A bombysepticus
GCA_002585765.1	SAMN07597827	PRJNA400804	Bacillus cereus	56	37	30	27	24	21	5364251	5357929	5337987	5318857	5276185	5160059	39	594459	5359143	34.98	325007	187965	6	12	5.84	g__Bacillus (UID902)	99.23	0.31	GCA_002585765.1	bacillus cereus ATCC 14579 TYPE STRAIN (97.0795)	Bacillus cereus	d__Bacteria;p__Firmicutes;c__Bacilli;o__Bacillales;f__Bacillaceae_G;g__Bacillus_A;s__Bacillus_A bombysepticus
GCA_002585785.1	SAMN07597830	PRJNA400804	Bacillus cereus	461	336	229	156	76	26	5869537	5814006	5533063	4993513	3658997	1877567	374	127425	5842127	34.72	35768	17578	52	111	13.66	g__Bacillus (UID902)	99.15	0	GCA_002585785.1	bacillus cereus ATCC 14579 TYPE STRAIN (96.9029)	Bacillus cereus	d__Bacteria;p__Firmicutes;c__Bacilli;o__Bacillales;f__Bacillaceae_G;g__Bacillus_A;s__Bacillus_A bombysepticus
GCA_002585905.1	SAMN07597815	PRJNA400804	Bacillus cereus	115	84	62	54	38	25	5424615	5413747	5360347	5300041	5054059	4573188	88	801605	5416136	35.2	179877	83162	7	18	6.94	g__Bacillus (UID901)	98.35	0.17	GCA_002585905.1	bacillus weihenstephanensis WSBC 10204 TYPE STRAIN (94.5207)	Bacillus mycoides	d__Bacteria;p__Firmicutes;c__Bacilli;o__Bacillales;f__Bacillaceae_G;g__Bacillus_A;s__Bacillus_A cereus_U
GCA_002585955.1	SAMN07597808	PRJNA400804	Bacillus cereus	108	70	58	55	39	26	5677419	5662644	5636491	5613891	5336679	4823026	79	721972	5669162	34.88	154707	104475	9	19	8.43	g__Bacillus (UID902)	98.87	0.58	GCA_002585955.1	bacillus cereus ATCC 14579 TYPE STRAIN (96.9491)	Bacillus cereus	d__Bacteria;p__Firmicutes;c__Bacilli;o__Bacillales;f__Bacillaceae_G;g__Bacillus_A;s__Bacillus_A bombysepticus
GCA_002586115.1	SAMN07597803	PRJNA400804	Bacillus cereus	118	86	70	55	42	24	5848551	5836173	5799295	5692218	5458984	4769547	93	677195	5840910	34.81	191716	87362	9	19	3.27	g__Bacillus (UID902)	99.23	0.31	GCA_002586115.1	bacillus cereus ATCC 14579 TYPE STRAIN (96.913)	Bacillus cereus	d__Bacteria;p__Firmicutes;c__Bacilli;o__Bacillales;f__Bacillaceae_G;g__Bacillus_A;s__Bacillus_A bombysepticus
GCA_002586215.1	SAMN07597801	PRJNA400804	Bacillus cereus	102	71	54	46	29	21	6104769	6092325	6049035	5983570	5687548	5386940	77	843498	6097059	34.67	328194	184053	6	13	5.05	g__Bacillus (UID902)	99.18	0.08	GCA_002586215.1	bacillus cereus ATCC 14579 TYPE STRAIN (96.8933)	Bacillus cereus	d__Bacteria;p__Firmicutes;c__Bacilli;o__Bacillales;f__Bacillaceae_G;g__Bacillus_A;s__Bacillus_A bombysepticus
GCA_002586265.1	SAMN07597793	PRJNA400804	Bacillus cereus	396	299	191	124	55	27	6071924	6029260	5758021	5268154	4210637	3224072	326	286247	6048765	35.02	58235	18326	24	71	7.65	g__Bacillus (UID901)	98.02	0.5	GCA_002586265.1	bacillus nitratireducens 4049 TYPE STRAIN (98.3218)	Bacillus nitratireducens	d__Bacteria;p__Firmicutes;c__Bacilli;o__Bacillales;f__Bacillaceae_G;g__Bacillus_A;s__Bacillus_A nitratireducens
GCA_002586275.1	SAMN07597796	PRJNA400804	Bacillus cereus	328	255	170	122	53	26	5062610	5026209	4791499	4451557	3366877	2421017	285	175203	5048012	35.37	46409	17822	29	73	7.13	g__Bacillus (UID901)	98.25	1.16	GCA_002586275.1	bacillus luti TD41 TYPE STRAIN (91.828)	Unknown (Bacillus luti)*	d__Bacteria;p__Firmicutes;c__Bacilli;o__Bacillales;f__Bacillaceae_G;g__Bacillus_A;s__Bacillus_A cereus_AU
GCA_002586285.1	SAMN07597786	PRJNA400804	Bacillus cereus	111	80	63	56	41	25	5974106	5962104	5924291	5876630	5637266	5104846	86	767185	5966548	34.65	198849	115293	9	18	7.01	g__Bacillus (UID902)	99.23	0.77	GCA_002586285.1	bacillus cereus ATCC 14579 TYPE STRAIN (96.9311)	Bacillus cereus	d__Bacteria;p__Firmicutes;c__Bacilli;o__Bacillales;f__Bacillaceae_G;g__Bacillus_A;s__Bacillus_A bombysepticus
GCA_002589745.1	SAMN07597785	PRJNA400804	Bacillus cereus	247	194	146	126	74	38	6426240	6401237	6271310	6127310	5219997	3969361	216	398777	6417005	34.63	68931	31482	26	60	7.43	g__Bacillus (UID901)	99.34	0	GCA_002589745.1	bacillus thuringiensis serovar berliner ATCC 10792 TYPE STRAIN (96.6059)	Bacillus thuringiensis	d__Bacteria;p__Firmicutes;c__Bacilli;o__Bacillales;f__Bacillaceae_G;g__Bacillus_A;s__Bacillus_A thuringiensis
GCA_002807155.1	SAMN07351952	PRJNA394239	Bacillus cereus	893	63	46	42	36	30	5707202	5471915	5424574	5398613	5293391	5057923	101	551328	5495753	35.21	181167	119616	9	18	0.02	g__Bacillus (UID902)	98.92	1.57	GCA_002807155.1	bacillus pacificus EB422 TYPE STRAIN (98.0311)	Bacillus pacificus	d__Bacteria;p__Firmicutes;c__Bacilli;o__Bacillales;f__Bacillaceae_G;g__Bacillus_A;s__Bacillus_A paranthracis
GCA_002807165.1	SAMN07351951	PRJNA394239	Bacillus cereus	689	46	38	33	27	22	5656421	5486826	5470796	5433999	5324277	5150804	57	989441	5494484	34.94	347283	167930	5	11	0.04	g__Bacillus (UID902)	96.4	2.26	GCA_002807165.1	bacillus cereus ATCC 14579 TYPE STRAIN (98.7414)	Bacillus cereus	d__Bacteria;p__Firmicutes;c__Bacilli;o__Bacillales;f__Bacillaceae_G;g__Bacillus_A;s__Bacillus_A cereus
GCA_002807175.1	SAMN07351950	PRJNA394239	Bacillus cereus	109	39	34	30	26	19	5775594	5755288	5742423	5710308	5645979	5388792	46	1120384	5759974	34.7	467974	194936	5	10	0.09	k__Bacteria (UID203)	76.79	0	GCA_002807175.1	bacillus cereus ATCC 14579 TYPE STRAIN (96.8981)	Bacillus cereus	d__Bacteria;p__Firmicutes;c__Bacilli;o__Bacillales;f__Bacillaceae_G;g__Bacillus_A;s__Bacillus_A bombysepticus
GCA_002807215.1	SAMN07351949	PRJNA394239	Bacillus cereus	66	38	34	31	27	23	5289996	5281632	5273093	5251379	5189271	5017948	40	613220	5282786	35.12	236524	185200	7	13	0	g__Bacillus (UID902)	96.08	0.06	GCA_002807215.1	bacillus cereus ATCC 14579 TYPE STRAIN (98.0922)	Bacillus cereus	d__Bacteria;p__Firmicutes;c__Bacilli;o__Bacillales;f__Bacillaceae_G;g__Bacillus_A;s__Bacillus_A cereus
GCA_002807235.1	SAMN07351948	PRJNA394239	Bacillus cereus	63	63	55	51	41	34	5107447	5107447	5077887	5044554	4859909	4582927	63	269747	5107447	35.3	137978	92270	13	24	0	g__Bacillus (UID902)	89.66	8.02	GCA_002807235.1	bacillus pacificus EB422 TYPE STRAIN (98.3193)	Bacillus pacificus	d__Bacteria;p__Firmicutes;c__Bacilli;o__Bacillales;f__Bacillaceae_G;g__Bacillus_A;s__
GCA_002807245.1	SAMN07351946	PRJNA394239	Bacillus cereus	639	639	520	361	99	19	9643197	9643197	9232812	8057984	3935186	1285104	639	117617	9643197	34.9	20399	12587	139	288	0.52	g__Bacillus (UID902)	98.61	69.47	GCA_002807245.1	bacillus cereus ATCC 14579 TYPE STRAIN (98.0372)	Bacillus cereus	d__Bacteria;p__Firmicutes;c__Bacilli;o__Bacillales;f__Bacillaceae_G;g__Bacillus_A;s__Bacillus_A cereus
GCA_002807265.1	SAMN07351945	PRJNA394239	Bacillus cereus	121	55	48	40	31	25	5726560	5709921	5689751	5629112	5473300	5252837	60	903094	5712932	34.85	248673	135528	6	14	0.23	g__Bacillus (UID902)	99.07	0.35	GCA_002807265.1	bacillus cereus ATCC 14579 TYPE STRAIN (97.9488)	Bacillus cereus	d__Bacteria;p__Firmicutes;c__Bacilli;o__Bacillales;f__Bacillaceae_G;g__Bacillus_A;s__Bacillus_A cereus
GCA_002807295.1	SAMN07351943	PRJNA394239	Bacillus cereus	4200	1371	97	14	0	0	4672970	3212500	731946	190820	0	0	2654	22322	4120555	36.38	1998	1074	548	1254	0.46	g__Bacillus (UID902)	89.9	4.9	GCA_002807295.1	bacillus cereus ATCC 14579 TYPE STRAIN (98.393)	Bacillus cereus	d__Bacteria;p__Firmicutes;c__Bacilli;o__Bacillales;f__Bacillaceae_G;g__Bacillus_A;s__Bacillus_A cereus
GCA_002807305.1	SAMN07351942	PRJNA394239	Bacillus cereus	4639	1303	75	8	0	0	4569876	2842447	529619	103231	0	0	2805	19333	3892483	36.62	1716	954	603	1383	1.95	g__Bacillus (UID902)	84.85	9.12	GCA_002807305.1	bacillus cereus ATCC 14579 TYPE STRAIN (97.7938)	Bacillus cereus	d__Bacteria;p__Firmicutes;c__Bacilli;o__Bacillales;f__Bacillaceae_G;g__Bacillus_A;s__Bacillus_A cereus
GCA_002807315.1	SAMN07351941	PRJNA394239	Bacillus cereus	3891	1410	96	18	0	0	4716290	3386688	726709	219757	0	0	2632	16085	4246390	36.49	2153	1128	539	1220	0.14	g__Bacillus (UID902)	90.57	4.7	GCA_002807315.1	bacillus pacificus EB422 TYPE STRAIN (98.3745)	Bacillus pacificus	d__Bacteria;p__Firmicutes;c__Bacilli;o__Bacillales;f__Bacillaceae_G;g__Bacillus_A;s__Bacillus_A paranthracis
GCA_002807355.1	SAMN07351940	PRJNA394239	Bacillus cereus	3721	1400	127	18	1	1	4909203	3601989	1007626	286052	61574	61574	2701	61574	4508075	36.1	2335	1143	500	1194	0.27	g__Bacillus (UID902)	90.71	6.98	GCA_002807355.1	bacillus cereus ATCC 14579 TYPE STRAIN (96.7356)	Bacillus cereus	d__Bacteria;p__Firmicutes;c__Bacilli;o__Bacillales;f__Bacillaceae_G;g__Bacillus_A;s__Bacillus_A bombysepticus
GCA_002807365.1	SAMN07351935	PRJNA394239	Bacillus cereus	3462	1456	143	18	0	0	4878459	3746281	1081168	223319	0	0	2552	16425	4530482	36.02	2412	1288	497	1151	0.33	g__Bacillus (UID902)	93.26	6.71	GCA_002807365.1	bacillus cereus ATCC 14579 TYPE STRAIN (98.7407)	Bacillus cereus	d__Bacteria;p__Firmicutes;c__Bacilli;o__Bacillales;f__Bacillaceae_G;g__Bacillus_A;s__Bacillus_A cereus
GCA_002807375.1	SAMN07351958	PRJNA394239	Bacillus cereus	194	78	61	60	50	34	5625466	5592615	5553249	5544809	5381228	4766216	87	487474	5598501	35.2	144042	84253	12	26	0.13	g__Bacillus (UID902)	98.77	2.08	GCA_002807375.1	bacillus paranthracis MN5 TYPE STRAIN (97.4019)	Bacillus paranthracis	d__Bacteria;p__Firmicutes;c__Bacilli;o__Bacillales;f__Bacillaceae_G;g__Bacillus_A;s__Bacillus_A paranthracis
GCA_002807395.1	SAMN07351957	PRJNA394239	Bacillus cereus	30	30	30	30	27	21	5459198	5459198	5459198	5459198	5394496	5165976	30	873160	5459198	34.93	574687	148144	4	11	0	g__Bacillus (UID902)	97.99	0.56	GCA_002807395.1	bacillus cereus ATCC 14579 TYPE STRAIN (97.0079)	Bacillus cereus	d__Bacteria;p__Firmicutes;c__Bacilli;o__Bacillales;f__Bacillaceae_G;g__Bacillus_A;s__Bacillus_A bombysepticus
GCA_002807415.1	SAMN07351956	PRJNA394239	Bacillus cereus	119	74	59	49	38	31	5809561	5794262	5756055	5686854	5509231	5256012	81	587158	5798892	34.98	178813	107054	10	19	0	g__Bacillus (UID902)	95.47	3.2	GCA_002807415.1	bacillus cereus ATCC 14579 TYPE STRAIN (98.7723)	Bacillus cereus	d__Bacteria;p__Firmicutes;c__Bacilli;o__Bacillales;f__Bacillaceae_G;g__Bacillus_A;s__Bacillus_A cereus
GCA_002807445.1	SAMN07351955	PRJNA394239	Bacillus cereus	255	56	40	36	27	21	5713243	5635828	5595228	5566128	5424685	5222135	84	592997	5653411	35.05	316336	149286	6	13	0.16	g__Bacillus (UID902)	99.23	0.98	GCA_002807445.1	bacillus cereus ATCC 14579 TYPE STRAIN (98.763)	Bacillus cereus	d__Bacteria;p__Firmicutes;c__Bacilli;o__Bacillales;f__Bacillaceae_G;g__Bacillus_A;s__Bacillus_A cereus
GCA_002807475.1	SAMN07351954	PRJNA394239	Bacillus cereus	2826	447	53	42	30	26	6994700	5980814	5323237	5251927	5044428	4875582	1093	500379	6430511	34.57	181991	58550	11	26	1.23	g__Bacillus (UID902)	77.87	30.89	GCA_002807475.1	bacillus cereus ATCC 14579 TYPE STRAIN (99.1085)	Bacillus cereus	d__Bacteria;p__Firmicutes;c__Bacilli;o__Bacillales;f__Bacillaceae_G;g__Bacillus_A;s__Bacillus_A cereus
GCA_002807505.1	SAMN07351953	PRJNA394239	Bacillus cereus	43	43	43	43	37	33	5701559	5701559	5701559	5701559	5575485	5430059	43	571599	5701559	35.26	166645	125736	11	20	0.84	g__Bacillus (UID902)	98.27	8.68	GCA_002807505.1	bacillus pacificus EB422 TYPE STRAIN (98.4339)	Bacillus pacificus	d__Bacteria;p__Firmicutes;c__Bacilli;o__Bacillales;f__Bacillaceae_G;g__Bacillus_A;s__
GCA_002807525.1	SAMN07351947	PRJNA394239	Bacillus cereus	1743	42	27	23	21	19	6196264	5647744	5615240	5589910	5552392	5489263	172	919203	5731185	34.76	320103	200855	5	11	0.19	g__Bacillus (UID902)	84.49	17.51	GCA_002807525.1	bacillus cereus ATCC 14579 TYPE STRAIN (96.7804)	Bacillus cereus	d__Bacteria;p__Firmicutes;c__Bacilli;o__Bacillales;f__Bacillaceae_G;g__Bacillus_A;s__
GCA_002807535.1	SAMN07351939	PRJNA394239	Bacillus cereus	5410	1297	82	10	1	0	4925547	3055417	644706	151968	28361	0	2699	28361	4040874	36.55	1954	1009	548	1273	0.3	g__Bacillus (UID902)	89.88	8.05	GCA_002807535.1	bacillus cereus ATCC 14579 TYPE STRAIN (96.8503)	Bacillus cereus	d__Bacteria;p__Firmicutes;c__Bacilli;o__Bacillales;f__Bacillaceae_G;g__Bacillus_A;s__Bacillus_A bombysepticus
GCA_002807565.1	SAMN07351944	PRJNA394239	Bacillus cereus	5031	1259	69	5	1	0	4621251	2817740	484727	72738	27658	0	2736	27658	3856862	36.54	1784	955	577	1336	0.41	g__Bacillus (UID902)	89.47	8.2	GCA_002807565.1	bacillus cereus ATCC 14579 TYPE STRAIN (97.042)	Bacillus cereus	d__Bacteria;p__Firmicutes;c__Bacilli;o__Bacillales;f__Bacillaceae_G;g__Bacillus_A;s__Bacillus_A bombysepticus
GCA_002807585.1	SAMN07351937	PRJNA394239	Bacillus cereus	4790	1413	70	4	1	0	4831955	2990993	494794	63719	25457	0	3144	25457	4203635	36.38	1591	914	702	1583	0.17	g__Bacillus (UID902)	88.24	11.18	GCA_002807585.1	bacillus cereus ATCC 14579 TYPE STRAIN (96.5832)	Bacillus cereus	d__Bacteria;p__Firmicutes;c__Bacilli;o__Bacillales;f__Bacillaceae_G;g__Bacillus_A;s__Bacillus_A bombysepticus
GCA_002807605.1	SAMN07351936	PRJNA394239	Bacillus cereus	4120	1299	88	13	1	0	4433711	3086772	687251	179666	30258	0	2375	30258	3851420	36.81	2139	1140	492	1115	0.21	g__Bacillus (UID902)	92.26	4.76	GCA_002807605.1	bacillus pacificus EB422 TYPE STRAIN (98.2636)	Bacillus pacificus	d__Bacteria;p__Firmicutes;c__Bacilli;o__Bacillales;f__Bacillaceae_G;g__Bacillus_A;s__Bacillus_A paranthracis
GCA_002811445.1	SAMN07267238	PRJNA391369	Bacillus cereus	645	414	155	85	40	23	5602496	5484024	4864320	4381558	3662241	3070557	525	345685	5562611	35.26	57327	14952	18	68	6.98	g__Bacillus (UID902)	98.82	2.62	GCA_002811445.1	bacillus tropicus N24 TYPE STRAIN (96.9865)	Bacillus tropicus	d__Bacteria;p__Firmicutes;c__Bacilli;o__Bacillales;f__Bacillaceae_G;g__Bacillus_A;s__Bacillus_A tropicus
GCA_002813875.1	SAMN07821877	PRJNA415347	Bacillus cereus	4	4	4	4	4	4	5947010	5947010	5947010	5947010	5947010	5947010	4	5561815	5947010	35.36	5561815	5561815	1	1	0	g__Bacillus (UID901)	99.27	0.41	GCA_002813875.1	bacillus thuringiensis serovar berliner ATCC 10792 TYPE STRAIN (97.6415)	Bacillus thuringiensis	d__Bacteria;p__Firmicutes;c__Bacilli;o__Bacillales;f__Bacillaceae_G;g__Bacillus_A;s__Bacillus_A thuringiensis
GCA_002835635.1	SAMN08131263	PRJNA421069	Bacillus cereus	24	18	14	12	10	9	5308102	5304644	5294242	5280299	5249470	5201072	24	2091887	5308102	35.32	1475281	567943	2	3	7.8	g__Bacillus (UID902)	99.23	0.31	GCA_002835635.1	bacillus paranthracis MN5 TYPE STRAIN (98.378)	Bacillus paranthracis	d__Bacteria;p__Firmicutes;c__Bacilli;o__Bacillales;f__Bacillaceae_G;g__Bacillus_A;s__Bacillus_A paranthracis
GCA_002880735.2	SAMN07787122	PRJNA414386	Bacillus cereus	16	16	16	16	16	15	5408131	5408131	5408131	5408131	5408131	5369140	16	1120625	5408131	34.97	573109	239492	4	7	4.6	k__Bacteria (UID203)	69.64	0	GCA_002880735.2	bacillus anthracis ames TYPE STRAIN (97.5874)	Bacillus anthracis	d__Bacteria;p__Firmicutes;c__Bacilli;o__Bacillales;f__Bacillaceae_G;g__Bacillus_A;s__Bacillus_A anthracis
GCA_002896915.1	SAMN05257094	PRJNA326043	Bacillus cereus	41	38	30	28	24	19	5445481	5442946	5423287	5406591	5345305	5153568	41	841988	5445481	35.21	479722	219076	5	9	40.6	g__Bacillus (UID902)	99.23	0	GCA_002896915.1	bacillus paranthracis MN5 TYPE STRAIN (98.2312)	Bacillus paranthracis	d__Bacteria;p__Firmicutes;c__Bacilli;o__Bacillales;f__Bacillaceae_G;g__Bacillus_A;s__Bacillus_A paranthracis
GCA_002911655.1	SAMN07627088	PRJNA403799	Bacillus cereus	151	87	60	54	45	33	5715774	5688026	5629383	5587324	5424198	4977536	102	481341	5698826	35.26	140598	92256	11	24	0	g__Bacillus (UID902)	98.77	0.67	GCA_002911655.1	bacillus paranthracis MN5 TYPE STRAIN (97.3441)	Bacillus paranthracis	d__Bacteria;p__Firmicutes;c__Bacilli;o__Bacillales;f__Bacillaceae_G;g__Bacillus_A;s__
GCA_002952815.1	SAMN07160577	PRJNA387667	Bacillus cereus	1	1	1	1	1	1	4880708	4880708	4880708	4880708	4880708	4880708	1	4880708	4880708	35.39	4880708	4880708	1	1	566.41	g__Bacillus (UID902)	96.71	0	GCA_002952815.1	bacillus pacificus EB422 TYPE STRAIN (97.2066)	Bacillus pacificus	d__Bacteria;p__Firmicutes;c__Bacilli;o__Bacillales;f__Bacillaceae_G;g__Bacillus_A;s__Bacillus_A paranthracis
GCA_002976395.1	SAMN07581419	PRJNA400855	Bacillus cereus	39	39	31	25	21	17	5450504	5450504	5432780	5389552	5322014	5168397	39	977609	5450504	35.08	621873	209961	4	8	7.25	g__Bacillus (UID902)	98.92	0.46	GCA_002976395.1	bacillus anthracis ames TYPE STRAIN (97.9658)	Bacillus anthracis	d__Bacteria;p__Firmicutes;c__Bacilli;o__Bacillales;f__Bacillaceae_G;g__Bacillus_A;s__Bacillus_A anthracis
GCA_002976415.1	SAMN07581418	PRJNA400855	Bacillus cereus	37	37	28	23	19	16	5461739	5461739	5440537	5402599	5334064	5226784	37	977473	5461739	35.1	623768	220414	4	7	1.32	g__Bacillus (UID902)	98.92	0.46	GCA_002976415.1	bacillus anthracis ames TYPE STRAIN (97.936)	Bacillus anthracis	d__Bacteria;p__Firmicutes;c__Bacilli;o__Bacillales;f__Bacillaceae_G;g__Bacillus_A;s__Bacillus_A anthracis
GCA_003004435.1	SAMN06368697	PRJNA376279	Bacillus cereus	98	90	67	62	49	33	5712306	5706691	5651614	5618279	5382672	4806667	98	503789	5712306	35.26	126269	77209	11	25	2.66	g__Bacillus (UID902)	98.77	1.21	GCA_003004435.1	bacillus paranthracis MN5 TYPE STRAIN (97.2574)	Bacillus paranthracis	d__Bacteria;p__Firmicutes;c__Bacilli;o__Bacillales;f__Bacillaceae_G;g__Bacillus_A;s__
GCA_003013315.1	SAMN08455831	PRJNA430755	Bacillus cereus	2	2	2	2	1	1	5431893	5431893	5431893	5431893	5417196	5417196	2	5417196	5431893	35.26	5417196	5417196	1	1	0	g__Bacillus (UID901)	99.34	0.06	GCA_003013315.1	bacillus thuringiensis serovar berliner ATCC 10792 TYPE STRAIN (98.1263)	Bacillus thuringiensis	d__Bacteria;p__Firmicutes;c__Bacilli;o__Bacillales;f__Bacillaceae_G;g__Bacillus_A;s__Bacillus_A thuringiensis
GCA_003020845.1	SAMN06619933	PRJNA379780	Bacillus cereus	1	1	1	1	1	1	5361178	5361178	5361178	5361178	5361178	5361178	1	5361178	5361178	35.28	5361178	5361178	1	1	0	g__Bacillus (UID902)	98.76	0.21	GCA_003020845.1	bacillus cereus ATCC 14579 TYPE STRAIN (98.2093)	Bacillus cereus	d__Bacteria;p__Firmicutes;c__Bacilli;o__Bacillales;f__Bacillaceae_G;g__Bacillus_A;s__Bacillus_A cereus
GCA_003122725.1	SAMN06337868	PRJNA374849	Bacillus cereus	37	36	32	30	27	24	5746486	5745822	5735320	5721332	5680217	5541326	37	695448	5746486	34.81	238997	182649	7	14	3.92	g__Bacillus (UID902)	99.23	1.25	GCA_003122725.1	bacillus cereus ATCC 14579 TYPE STRAIN (96.8953)	Bacillus cereus	d__Bacteria;p__Firmicutes;c__Bacilli;o__Bacillales;f__Bacillaceae_G;g__Bacillus_A;s__Bacillus_A bombysepticus
GCA_003151055.1	SAMN08056370	PRJNA419487	Bacillus cereus	46	25	17	10	8	7	5229383	5217083	5199381	5151234	5120517	5071945	40	2913153	5226740	35.41	2913153	1152255	1	2	1.13	g__Bacillus (UID902)	99.23	0.31	GCA_003151055.1	bacillus paranthracis MN5 TYPE STRAIN (98.4744)	Bacillus paranthracis	d__Bacteria;p__Firmicutes;c__Bacilli;o__Bacillales;f__Bacillaceae_G;g__Bacillus_A;s__Bacillus_A paranthracis
GCA_003151095.1	SAMN08056330	PRJNA419487	Bacillus cereus	131	31	19	15	11	9	5280813	5230530	5207143	5180824	5118823	5029752	66	3682392	5253377	35.5	3682392	463175	1	2	2.76	g__Bacillus (UID902)	99.23	0.36	GCA_003151095.1	bacillus paranthracis MN5 TYPE STRAIN (98.4865)	Bacillus paranthracis	d__Bacteria;p__Firmicutes;c__Bacilli;o__Bacillales;f__Bacillaceae_G;g__Bacillus_A;s__Bacillus_A paranthracis
GCA_003265185.1	SAMN09018131	PRJNA454750	Bacillus cereus	2	2	2	2	1	1	5347914	5347914	5347914	5347914	5333055	5333055	2	5333055	5347914	35.18	5333055	5333055	1	1	36.28	g__Bacillus (UID902)	99.23	0.14	GCA_003265185.1	bacillus cereus ATCC 14579 TYPE STRAIN (97.1908)	Bacillus cereus	d__Bacteria;p__Firmicutes;c__Bacilli;o__Bacillales;f__Bacillaceae_G;g__Bacillus_A;s__Bacillus_A bombysepticus
GCA_003270005.1	SAMN04868717	PRJNA318830	Bacillus cereus	347	325	241	177	62	11	5168651	5157369	4939129	4470729	2668186	794989	336	134147	5165269	35.26	27459	13684	59	127	0	g__Bacillus (UID902)	98.37	0.5	GCA_003270005.1	bacillus pacificus EB422 TYPE STRAIN (96.9607)	Bacillus pacificus	d__Bacteria;p__Firmicutes;c__Bacilli;o__Bacillales;f__Bacillaceae_G;g__Bacillus_A;s__Bacillus_A paranthracis
GCA_003270015.1	SAMN04868719	PRJNA318832	Bacillus cereus	869	750	348	148	16	0	4979521	4906710	3808488	2382995	472842	0	830	38705	4964964	35.28	9515	5248	159	332	0	g__Bacillus (UID902)	98.32	1.64	GCA_003270015.1	bacillus pacificus EB422 TYPE STRAIN (97.0938)	Bacillus pacificus	d__Bacteria;p__Firmicutes;c__Bacilli;o__Bacillales;f__Bacillaceae_G;g__Bacillus_A;s__Bacillus_A paranthracis
GCA_003270025.1	SAMN04868718	PRJNA318831	Bacillus cereus	1405	1144	391	97	1	0	5470566	5304719	3339237	1302891	30689	0	1325	30689	5440368	35.18	6198	3555	280	565	0	g__Bacillus (UID902)	97.54	1.96	GCA_003270025.1	bacillus paranthracis MN5 TYPE STRAIN (97.9433)	Bacillus paranthracis	d__Bacteria;p__Firmicutes;c__Bacilli;o__Bacillales;f__Bacillaceae_G;g__Bacillus_A;s__Bacillus_A paranthracis
GCA_003270035.1	SAMN04868720	PRJNA318833	Bacillus cereus	672	591	343	174	33	0	5068876	5019335	4353122	3164886	1071760	0	644	49791	5058808	35.33	12923	7314	118	250	0	g__Bacillus (UID902)	98.1	0.76	GCA_003270035.1	bacillus pacificus EB422 TYPE STRAIN (96.9973)	Bacillus pacificus	d__Bacteria;p__Firmicutes;c__Bacilli;o__Bacillales;f__Bacillaceae_G;g__Bacillus_A;s__
GCA_003298655.3	SAMN09435693	PRJNA476495	Bacillus cereus	91	42	34	31	26	23	5989415	5961854	5945499	5922592	5841463	5725200	91	644886	5989415	35.01	326240	209067	7	12	16.36	g__Bacillus (UID902)	99.23	1.06	GCA_003298655.3	bacillus cereus ATCC 14579 TYPE STRAIN (97.9111)	Bacillus cereus	d__Bacteria;p__Firmicutes;c__Bacilli;o__Bacillales;f__Bacillaceae_G;g__Bacillus_A;s__Bacillus_A cereus
GCA_003332225.1	SAMN05953341	PRJNA351721	Bacillus cereus	142	128	104	86	52	26	5665014	5656535	5589163	5455000	4864757	4005593	137	503326	5662587	34.95	136108	39769	12	32	36.71	g__Bacillus (UID902)	98.82	0.69	GCA_003332225.1	bacillus cereus ATCC 14579 TYPE STRAIN (96.988)	Bacillus cereus	d__Bacteria;p__Firmicutes;c__Bacilli;o__Bacillales;f__Bacillaceae_G;g__Bacillus_A;s__Bacillus_A bombysepticus
GCA_003439755.1	SAMN09736762	PRJNA482748	Bacillus cereus	19	16	14	13	10	9	5102772	5100793	5096159	5091044	5047415	4998966	19	3174339	5102772	35.33	3174339	296269	1	3	9.99	g__Bacillus (UID902)	99.23	0.07	GCA_003439755.1	bacillus paranthracis MN5 TYPE STRAIN (98.4574)	Bacillus paranthracis	d__Bacteria;p__Firmicutes;c__Bacilli;o__Bacillales;f__Bacillaceae_G;g__Bacillus_A;s__Bacillus_A paranthracis
GCA_003545675.1	SAMN06689775	PRJNA381836	Bacillus cereus	142	120	88	70	49	32	5441552	5429473	5360786	5222429	4880336	4257019	134	438195	5438687	34.97	141766	58281	12	29	0	g__Bacillus (UID901)	99.27	0	GCA_003545675.1	bacillus thuringiensis serovar berliner ATCC 10792 TYPE STRAIN (96.2223)	Bacillus thuringiensis	d__Bacteria;p__Firmicutes;c__Bacilli;o__Bacillales;f__Bacillaceae_G;g__Bacillus_A;s__Bacillus_A thuringiensis_S
GCA_003568565.1	SAMN07515795	PRJNA398721	Bacillus cereus	2	2	2	2	2	2	6029077	6029077	6029077	6029077	6029077	6029077	2	5482892	6029077	34.99	5482892	5482892	1	1	0	g__Bacillus (UID902)	98.92	0.56	GCA_003568565.1	bacillus cereus ATCC 14579 TYPE STRAIN (98.3471)	Bacillus cereus	d__Bacteria;p__Firmicutes;c__Bacilli;o__Bacillales;f__Bacillaceae_G;g__Bacillus_A;s__Bacillus_A cereus
GCA_003586605.1	SAMN08272083	PRJNA427762	Bacillus cereus	68	60	47	43	35	27	5607070	5602159	5570957	5547553	5436820	5132300	66	679180	5606355	34.8	209624	131391	8	16	0	g__Bacillus (UID902)	99.18	0.31	GCA_003586605.1	bacillus cereus ATCC 14579 TYPE STRAIN (96.9982)	Bacillus cereus	d__Bacteria;p__Firmicutes;c__Bacilli;o__Bacillales;f__Bacillaceae_G;g__Bacillus_A;s__Bacillus_A bombysepticus
GCA_004006495.1	SAMN09652006	PRJNA480899	Bacillus cereus	1	1	1	1	1	1	5466652	5466652	5466652	5466652	5466652	5466652	1	5466652	5466652	35.22	5466652	5466652	1	1	0	g__Bacillus (UID901)	99.34	0	GCA_004006495.1	bacillus thuringiensis serovar berliner ATCC 10792 TYPE STRAIN (96.2096)	Bacillus thuringiensis	d__Bacteria;p__Firmicutes;c__Bacilli;o__Bacillales;f__Bacillaceae_G;g__Bacillus_A;s__Bacillus_A thuringiensis_S
GCA_004022305.1	SAMN09783485	PRJNA485192	Bacillus cereus	3	3	3	3	2	2	5744144	5744144	5744144	5744144	5729338	5729338	3	5230609	5744144	35.02	5230609	5230609	1	1	0	g__Bacillus (UID902)	99.07	0.15	GCA_004022305.1	bacillus cereus ATCC 14579 TYPE STRAIN (97.0969)	Bacillus cereus	d__Bacteria;p__Firmicutes;c__Bacilli;o__Bacillales;f__Bacillaceae_G;g__Bacillus_A;s__Bacillus_A bombysepticus
GCA_004023705.1	SAMN10699278	PRJNA513263	Bacillus cereus	27	24	19	17	15	14	5468723	5466195	5453225	5439099	5407955	5359286	27	1128770	5468723	35.1	866353	286121	3	6	5.1	g__Bacillus (UID902)	98.61	0.62	GCA_004023705.1	bacillus anthracis ames TYPE STRAIN (97.9046)	Bacillus anthracis	d__Bacteria;p__Firmicutes;c__Bacilli;o__Bacillales;f__Bacillaceae_G;g__Bacillus_A;s__Bacillus_A anthracis
GCA_004306975.1	SAMD00160564	PRJDB7983	Bacillus cereus	66	66	57	50	43	31	6047626	6047626	6025010	5979452	5875079	5409940	66	585315	6047626	35.22	197233	115228	11	21	8.38	g__Bacillus (UID902)	99.07	3.19	GCA_004306975.1	bacillus paranthracis MN5 TYPE STRAIN (98.1561)	Bacillus paranthracis	d__Bacteria;p__Firmicutes;c__Bacilli;o__Bacillales;f__Bacillaceae_G;g__Bacillus_A;s__Bacillus_A paranthracis
[truncated: 279 more rows]

## Sheet: Table 3
Supplemental Table 3. The background of 191 Bacillus cereus isolates used for downstream analysis.
[truncated: 192 more rows]

## Sheet: Table 4
Supplemental Table 4. The pairwise snp distances of 191 B. cereus isolates.
[truncated: 196 more rows]
[truncated: 142 more columns]

[truncated: 4 more sheets: Table 5, Table 6, Table 7, Table 8]
